# Supplementary material for: Transcriptome analysis reveals the potential lncRNA-mRNA modules involved in genetic male sterility and fertility of Chinese cabbage (brassica rapa L. ssp. pekinensis)
Source: BMC Plant Biol. 2024 Apr 16;24:289. doi: 10.1186/s12870-024-05003-w (PMC11020818; doi:10.1186/s12870-024-05003-w)
Supplement: Supplementary file 2 — Supplementary Material 2: Table S1 The information of the primers used in q-PCR. Table S2 The analysis of lncRNA sequencing. Table S3 The mRNA sequencing analysis. Table S4 GO enrichment analysis of differentially expressed mRNAs based on biological process. [file 12870_2024_5003_MOESM2_ESM.xlsx]

## Sheet: Table S1
Table S1 The information of the primers used in q-PCR
Genes	Forward primer (5′-3′)	Reverse primer (5′-3′)
BraA02g040020.3C (PME58)	GGGTAACAGAAGCAACGGGA	GACCACTTCCGTCCTTAGCC
BraA04g004630.3C (β-1，3-Glucanase)	CGACAAGGAACGCCTCTCAT	CCAACGTCGTAAACCGGAGA
BraA05g030320.3C (PME67)	CATCCGCAATGCAAACGACA	AGGGACAGCATCAATGGCTT
BraA03g042940.3C (LRX)	AATCCTCTGCTTCCGTCGTG	AACCTCCAAGACGGTTGTCC
BraA09g008510.3C (ACX2)	TCTCAGACATGGGCGTTCAC	CGTTGTCGACTCCGTTCAGA
BraA09g019710.3C (GDPD3)	AAGCGACCGAGCACACTAAG	AAATCCTCCCGTACACAGCC
BraA10g016280.3C (CIPK10)	AGATGCTGGACCCTAACCCT	CTGTGACCCTTCCTCCGTTC
BraA05g025850.3C (4CL2)	CCCGGCGGAGATCTCTAAAC	GCGTGAGTCAACTCGGAGAA
BraA10g016480.3C (PMR5)	GGTCTCAGCAAGGGTTGGTT	CATTGCAACGAAACGGTCCA
MSTRG.5212 (PME58)	GAAGGGCAGTGCGTCTTCT	TCACGAACCATTGCGACAAG
MSTRG.9997 (β-1，3-Glucanase)	TCACCTGACGAATGTCCAGC	CGGTGGAGTGGAATCAGCAT
MSTRG.13532 (PME67)	TCGGGTCTATAGGTCCAACCA	TGTTTCGAACCATAACAATTGAGT
MSTRG.8514 (LRX)	AGTTCGCGTTTGGTAAGCTG	GGGGTTTAAGCCTCACCGTT
MSTRG.22993 (ACX2)	GACCAATCCCATTCGGTGGT	ACCTAAAGTGCAGCGGAGAG
MSTRG.23708 (GDPD3)	GGAACACACTTGCCGCAAAA	CGGGCAAACCAATTTCTACCG
MSTRG.27470 (CIPK10)	GGGAGACTCAGAGGCGGATA	TGCCCTAGTGACAGGACACA
MSTRG.13259 (4CL2)	CAGAGCAACCAGGAGTGTGT	ATGTTGGTGATTTGTGCCGC
MSTRG.27490 (PMR5)	TGGGAACGGACAAATCCACA	AGCGGTAATGATCGCACTTCA
BrGAPDH	TCTTGTAAGATTAGCGGTTTGC	CAGAAGACATGAGTAGCACCTT

## Sheet: Table S2
Table S2 The analysis of lncRNA sequencing
lncRNA ID	Locus	366-2S (FPKM)	366-2F (FPKM)	log2(FC) 366-2S/366-2F	Differential expression		Target gene
					P-value	Pattern	Gene ID	Type
MSTRG.11724	A04（-）：21862255-21863602	3.64311	1.51407	1.26674	2.13325e-05	up	BraA04g032440.3C	downstream-10K
							BraA04g032450.3C	upstream-10K
MSTRG.12746	A05（+）：8458683-8464941	1.74617	0.5395	1.6945	1.07992e-08	up	BraA05g014860.3C	downstream-10K
MSTRG.15035	A06（-）：4982782-4984866	3.2088	1.24368	1.36741	6.35142e-07	up	BraA06g009160.3C	downstream-10K
MSTRG.19166	A07（-）：22024417-22025290	8.50263	1.41634	2.58574	9.371e-21	up	BraA07g030060.3C	downstream-10K
							BraA07g030070.3C	downstream-10K
							BraA07g030080.3C	downstream-10K
							BraA07g030090.3C	upstream-10K
MSTRG.20446	A08（+）：3940022-3942351	4.75829	1.30745	1.86369	2.24566e-12	up	BraA08g005210.3C	upstream-10K
MSTRG.2338	A01（-）：26004240-26006505	1.6402	0.801174	1.03369	0.00123141	up	BraA01g038300.3C	upstream-10K
							BraA01g038310.3C	upstream-10K
							BraA01g038320.3C	upstream-10K
MSTRG.25873	A09（+）：40222551-40225746	2.62704	1.02768	1.35404	7.70135e-07	up	BraA09g055940.3C	downstream-10K
							BraA09g055950.3C	upstream-10K
MSTRG.26131	A09（+）：42075143-42076567	10.1558	3.34535	1.60207	4.24293e-10	up	BraA09g059890.3C	downstream-10K
							BraA09g059900.3C	downstream-10K
							BraA09g059910.3C	downstream-10K
							BraA09g059920.3C	upstream-10K
MSTRG.4458	A02（-）：15063402-15065458	9.56834	2.21405	2.11158	2.04912e-17	up	BraA02g025070.3C	downstream-10K
							BraA02g025160.3C	downstream-10K
MSTRG.8330	A03（-）：20020925-20023076	14.8883	3.22096	2.20861	1.06982e-16	up	BraA03g040250.3C	downstream-10K
							BraA03g040270.3C	upstream-10K
MSTRG.8514	A03（-）：21592122-21592887	5.29715	2.63224	1.00892	0.000954027	up	BraA03g042940.3C	downstream-10K
							BraA03g042950.3C	downstream-10K
							BraA03g042960.3C	downstream-10K
							BraA03g042970.3C	downstream-1K
							BraA03g042980.3C	upstream-10K
							BraA03g043000.3C	upstream-10K
MSTRG.8783	A03（-）：23659278-23660829	2.13933	1.06792	1.00236	0.00249103	up	BraA03g046710.3C	downstream-10K
							BraA03g046730.3C	downstream-10K
							BraA03g046740.3C	upstream-10K
							BraA03g046750.3C	upstream-10K
MSTRG.9726	A03（-）：37821942-37833842	10.1923	4.46031	1.19226	3.81115e-06	up	BraA03g065370.3C	downstream-10K
MSTRG.10193	A04（+）：5439701-5440866	4.9714	1.36849	1.86107	6.35413e-11	up	BraA04g007830.3C	downstream-10K
MSTRG.10368	A04（-）：8387573-8389074	17.8405	8.01937	1.1536	1.20977e-05	up	BraA04g010600.3C	downstream-10K
MSTRG.10555	A04（+）：10773602-10774665	3.47594	1.64732	1.07729	0.000494415	up	BraA04g013850.3C	upstream-10K
							BraA04g013860.3C	upstream-10K
MSTRG.10862	A04（+）：14607697-14608847	6.52347	3.10545	1.07084	0.000159726	up	BraA04g019280.3C	downstream-10K
							BraA04g019290.3C	downstream-10K
MSTRG.11245	A04（+）：18207522-18207745	1692.57	355.819	2.25	2.58985e-21	up	BraA04g025360.3C	downstream-10K
							BraA04g025370.3C	upstream-10K
							BraA04g025380.3C	upstream-10K
							BraA04g025390.3C	upstream-10K
							BraA04g025400.3C	upstream-10K
MSTRG.11247	A04（+）：18208155-18208391	1462.13	138.151	3.40376	7.28121e-46	up	BraA04g025360.3C	downstream-10K
							BraA04g025370.3C	upstream-10K
							BraA04g025380.3C	upstream-10K
							BraA04g025390.3C	upstream-10K
MSTRG.11260	A04（+）：18313596-18314765	16.2728	6.97408	1.22239	3.21298e-06	up	BraA04g025570.3C	upstream-10K
MSTRG.11997	A05（+）：1879459-1879972	14.2695	4.15996	1.77829	2.75622e-11	up	BraA05g003520.3C	downstream-10K
							BraA05g003530.3C	downstream-10K
MSTRG.12398	A05（+）：5032190-5032468	1576.56	685.388	1.20178	2.45786e-06	up	BraA05g009440.3C	upstream-10K
MSTRG.12692	A05（+）：7907562-7911708	1.68162	0.449556	1.90328	1.27879e-12	up	BraA05g014030.3C	downstream-10K
MSTRG.12905	A05（+）：11100472-11101665	4.06759	1.11678	1.86483	2.44542e-11	up	BraA05g018080.3C	upstream-10K
							BraA05g018090.3C	upstream-10K
MSTRG.14291	A05（+）：27579634-27579864	45.7936	13.246	1.78959	4.98026e-12	up	BraA05g040740.3C	downstream-10K
							BraA05g040750.3C	upstream-10K
							BraA05g040760.3C	upstream-10K
MSTRG.14696	A06（+）：2381572-2387510	1.31682	0.39321	1.74369	4.62119e-11	up	BraA06g003980.3C	upstream-10K
MSTRG.1480	A01（+）：12089199-12090363	4.21336	1.9646	1.10073	0.000188998	up	BraA01g021880.3C	downstream-10K
MSTRG.15304	A06（+）：7050863-7053655	2.1125	0.700283	1.59294	6.59164e-09	up	BraA06g013390.3C	upstream-10K
MSTRG.15617	A06（+）：10107667-10108303	7.68004	2.52078	1.60725	1.02081e-07	up	BraA06g018110.3C	upstream-10K
							BraA06g018120.3C	upstream-10K
MSTRG.15917	A06（-）：15615630-15616147	63.1529	23.378	1.4337	1.31062e-08	up	BraA06g023110.3C	upstream-10K
MSTRG.15919	A06（+）：15617674-15618756	13.1814	5.92926	1.15257	1.79205e-05	up	BraA06g023110.3C	upstream-10K
MSTRG.16707	A06（-）：23990828-23991458	86.7867	15.7879	2.45866	2.13737e-24	up	BraA06g035550.3C	downstream-10K
							BraA06g035570.3C	upstream-10K
							BraA06g035580.3C	upstream-10K
MSTRG.1683	A01（+）：15852663-15854180	4.76505	2.0905	1.18865	0.000109355	up	BraA01g026000.3C	upstream-10K
MSTRG.17310	A06（+）：28524539-28525894	2.40372	1.07156	1.16555	0.000131308	up	BraA06g043720.3C	downstream-10K
							BraA06g043730.3C	upstream-10K
							BraA06g043740.3C	upstream-10K
MSTRG.17862	A07（+）：8936714-8937684	11.9071	5.92202	1.00767	0.00031984	up	BraA07g008950.3C	downstream-10K
							BraA07g008960.3C	downstream-10K
MSTRG.18178	A07（+）：13621663-13623257	7.00746	2.39225	1.55052	3.89568e-09	up	BraA07g015060.3C	upstream-10K
MSTRG.1820	A01（-）：18608845-18623210	245.677	18.3097	3.74608	4.20962e-51	up	BraA01g028380.3C	downstream-10K
MSTRG.18721	A07（+）：18799548-18799811	90.4133	9.96146	3.18211	7.5582e-37	up	BraA07g023690.3C	downstream-10K
							BraA07g023700.3C	downstream-10K
MSTRG.1954	A01（+）：21212093-21213348	2.31192	0.91414	1.33861	2.994e-05	up	BraA01g031330.3C	downstream-10K
							BraA01g031340.3C	downstream-10K
							BraA01g031350.3C	upstream-10K
MSTRG.20363	A08（+）：2785335-2785807	9.01688	3.393	1.41007	9.91892e-07	up	BraA08g003840.3C	downstream-10K
MSTRG.20458	A08（+）：4233781-4234765	11.4288	4.90457	1.22047	5.98796e-06	up	BraA08g005410.3C	upstream-10K
MSTRG.20764	A08（+）：10110870-10111355	5.50633	2.02084	1.44614	3.54493e-06	up	BraA08g011590.3C	downstream-10K
							BraA08g011600.3C	upstream-10K
MSTRG.20802	A08（+）：10475228-10476430	4.17972	1.56171	1.42028	6.4476e-07	up	BraA08g012050.3C	downstream-10K
MSTRG.20901	A08（-）：11652671-11658189	14.3078	6.55806	1.12546	5.30746e-05	up	BraA08g013640.3C	downstream-10K
							BraA08g013650.3C	upstream-10K
MSTRG.21189	A08（+）：14959758-14960529	13.1276	1.9924	2.72002	8.60726e-24	up	BraA08g019070.3C	downstream-10K
							BraA08g019090.3C	downstream-10K
							BraA08g019110.3C	downstream-10K
							BraA08g019120.3C	upstream-10K
							BraA08g019130.3C	upstream-10K
							BraA08g019140.3C	upstream-10K
MSTRG.21281	A08（+）：15826407-15829003	1.24353	0.375954	1.72581	6.76913e-09	up	BraA08g020690.3C	downstream-10K
							BraA08g020710.3C	downstream-10K
							BraA08g020740.3C	upstream-10K
MSTRG.21950	A08（+）：20487105-20487383	1024.12	225.228	2.18492	4.02089e-20	up	BraA08g030010.3C	downstream-10K
							BraA08g030020.3C	upstream-10K
							BraA08g030030.3C	upstream-10K
							BraA08g030040.3C	upstream-10K
MSTRG.22002	A08（-）：20782911-20783457	10.3037	5.02644	1.03555	0.00049664	up	BraA08g030720.3C	downstream-10K
							BraA08g030730.3C	downstream-10K
							BraA08g030740.3C	upstream-1K
							BraA08g030750.3C	upstream-10K
							BraA08g030760.3C	upstream-10K
MSTRG.22535	A09（+）：1200690-1202940	1.9293	0.724942	1.41214	8.36673e-07	up	BraA09g001980.3C	upstream-10K
MSTRG.22993	A09（+）：4843480-4844775	5.65221	2.31838	1.2857	8.91781e-06	up	BraA09g008480.3C	downstream-10K
							BraA09g008490.3C	upstream-10K
							BraA09g008500.3C	upstream-10K
							BraA09g008510.3C	upstream-10K
MSTRG.23046	A09（+）：5342439-5343453	5.71872	2.83201	1.01387	0.000522558	up	BraA09g009370.3C	downstream-10K
MSTRG.23280	A09（+）：7363476-7365266	2.57578	1.18803	1.11644	0.000146019	up	BraA09g012540.3C	downstream-10K
MSTRG.23545	A09（+）：10706151-10707316	4.84451	2.07904	1.22043	2.04728e-05	up	BraA09g017340.3C	upstream-10K
MSTRG.23708	A09（+）：12688623-12688823	19.0159	7.69837	1.30458	9.59828e-06	up	BraA09g019690.3C	downstream-10K
							BraA09g019700.3C	downstream-10K
							BraA09g019710.3C	upstream-10K
MSTRG.23920	A09（+）：15848930-15849195	240.025	8.08469	4.89185	1.72406e-78	up	BraA09g023690.3C	downstream-10K
							BraA09g023700.3C	upstream-10K
MSTRG.23966	A09（+）：16574973-16575440	38.371	5.73916	2.74111	1.04829e-27	up	BraA09g024710.3C	downstream-10K
							BraA09g024720.3C	downstream-10K
MSTRG.24313	A09（+）：24584785-24585681	9.28886	4.43525	1.06649	0.000150935	up	BraA09g031720.3C	upstream-10K
MSTRG.24332	A09（+）：24911232-24911655	26.0672	7.33387	1.82959	1.32012e-12	up	BraA09g032030.3C	downstream-10K
							BraA09g032050.3C	upstream-10K
MSTRG.24994	A09（+）：33336500-33337275	16.8945	2.87742	2.5537	1.51228e-23	up	BraA09g042990.3C	downstream-10K
							BraA09g043020.3C	upstream-10K
							BraA09g043030.3C	upstream-10K
MSTRG.26460	A09（+）：44415437-44421267	2.51371	0.754656	1.73593	8.78781e-12	up	BraA09g064910.3C	downstream-10K
							BraA09g064920.3C	downstream-1K
MSTRG.27340	A10（+）：11326365-11327194	5.99434	2.10632	1.50888	7.59319e-08	up	BraA10g014030.3C	downstream-10K
							BraA10g014040.3C	upstream-10K
							BraA10g014050.3C	upstream-10K
MSTRG.27487	A10（+）：12681338-12682456	3.90953	0.83446	2.22808	6.3271e-15	up	BraA10g016470.3C	downstream-10K
MSTRG.27490	A10（+）：12684545-12685151	46.7672	16.6028	1.49407	2.86494e-09	up	BraA10g016480.3C	upstream-10K
							BraA10g016500.3C	upstream-10K
MSTRG.28350	A10（+）：18575740-18576049	1176.74	238.952	2.3	3.14942e-22	up	BraA10g028870.3C	downstream-10K
							BraA10g028880.3C	upstream-1K
							BraA10g028890.3C	upstream-10K
							BraA10g028900.3C	upstream-10K
MSTRG.4087	A02（+）：10895887-10899294	7.74413	2.96233	1.38637	5.20362e-08	up	BraA02g019200.3C	downstream-10K
MSTRG.4223	A02（+）：12519491-12521051	1.99564	0.681224	1.55065	2.52012e-07	up	BraA02g021310.3C	downstream-10K
							BraA02g021320.3C	upstream-10K
MSTRG.4301	A02（+）：13210350-13211268	4.22871	1.30226	1.6992	4.17427e-09	up	BraA02g022630.3C	downstream-10K
MSTRG.4520	A02（+）：15703994-15705441	3.55765	1.71296	1.05443	0.000350005	up	BraA02g026180.3C	downstream-10K
							BraA02g026200.3C	upstream-10K
							BraA02g026210.3C	upstream-10K
MSTRG.4964	A02（+）：24897698-24897898	469.277	55.4218	3.08192	6.88665e-38	up	BraA02g035870.3C	downstream-10K
MSTRG.5455	A02（+）：30529771-30530044	11.1563	3.38881	1.71901	8.19311e-09	up	BraA02g044260.3C	downstream-10K
							BraA02g044270.3C	downstream-10K
							BraA02g044280.3C	downstream-10K
							BraA02g044290.3C	upstream-10K
							BraA02g044300.3C	upstream-10K
							BraA02g044310.3C	upstream-10K
MSTRG.550	A01（+）：3583265-3583851	3.6941	1.66684	1.14811	0.000470667	up	BraA01g007480.3C	upstream-10K
MSTRG.5714	A03（+）：1059267-1059645	796.271	332.01	1.26203	6.02045e-07	up	BraA03g002360.3C	downstream-10K
							BraA03g002370.3C	downstream-10K
							BraA03g002380.3C	downstream-10K
MSTRG.6924	A03（+）：9570153-9573550	3.39557	0.591077	2.52223	1.04264e-22	up	BraA03g020040.3C	upstream-10K
MSTRG.7089	A03（-）：10666369-10671948	6.18673	2.48065	1.31846	8.22624e-07	up	BraA03g022210.3C	downstream-10K
MSTRG.7484	A03（+）：13778013-13783866	1.61554	0.750174	1.10672	6.60124e-05	up	BraA03g027650.3C	downstream-10K
							BraA03g027670.3C	downstream-10K
MSTRG.7770	A03（-）：15816251-15818917	3.39536	1.36044	1.31949	2.98352e-06	up	BraA03g031830.3C	downstream-10K
							BraA03g031840.3C	downstream-10K
							BraA03g031860.3C	upstream-10K
MSTRG.8212	A03（+）：19000650-19005008	1.27227	0.454144	1.48619	9.4982e-08	up	BraA03g038400.3C	upstream-10K
MSTRG.8244	A03（+）：19221928-19222607	8.18612	1.86129	2.13688	6.86549e-15	up	BraA03g038820.3C	upstream-10K
							BraA03g038840.3C	upstream-10K
MSTRG.8285	A03（+）：19516271-19516552	18.089	5.68811	1.66909	1.90513e-09	up	BraA03g039430.3C	upstream-10K
							BraA03g039440.3C	upstream-10K
MSTRG.8399	A03（+）：20723790-20725402	3.91152	1.44083	1.44083	1.60099e-07	up	BraA03g041330.3C	downstream-10K
							BraA03g041350.3C	upstream-10K
MSTRG.8553	A03（+）：21917970-21923032	2.43996	0.67565	1.85251	6.55732e-13	up	BraA03g043420.3C	downstream-10K
							BraA03g043430.3C	upstream-10K
							BraA03g043440.3C	upstream-10K
MSTRG.8899	A03（+）：24669487-24670989	18.3796	3.37731	2.44416	2.1974e-23	up	BraA03g048580.3C	downstream-10K
							BraA03g048590.3C	upstream-10K
MSTRG.8957	A03（-）：25349678-25351636	1.48355	0.577179	1.36197	1.06918e-05	up	BraA03g049600.3C	downstream-10K
							BraA03g049610.3C	downstream-10K
							BraA03g049630.3C	upstream-10K
							BraA03g049640.3C	upstream-10K
MSTRG.919	A01（+）：6821081-6822464	23.9767	2.97909	3.00869	2.26031e-34	up	BraA01g013020.3C	upstream-10K
							BraA01g013030.3C	upstream-10K
							BraA01g013040.3C	upstream-10K
MSTRG.13532	A05（+）：22297919-22298315	1.00803	2.12002	-1.07254	0.0369532	down	BraA05g030310.3C	downstream-10K
							BraA05g030320.3C	upstream-1K
MSTRG.1087	A01（-）：8296579-8297601	40.121	299.607	-2.90064	9.63107e-42	down	BraA01g015610.3C	downstream-10K
							BraA01g015620.3C	downstream-10K
							BraA01g015630.3C	upstream-10K
MSTRG.12979	A05（+）：12718616-12720138	1.23114	2.97746	-1.27409	4.05686e-08	down	BraA05g019750.3C	downstream-10K
MSTRG.17697	A07（+）：3739444-3742153	3.73409	11.8769	-1.66933	3.40241e-16	down	BraA07g004880.3C	downstream-10K
							BraA07g004890.3C	downstream-10K
MSTRG.17725	A07（-）：4564236-4566697	4.93312	10.8892	-1.14232	4.69129e-09	down	BraA07g005670.3C	upstream-10K
MSTRG.17781	A07（-）：7879620-7880917	1.70274	3.41804	-1.00531	5.21422e-06	down	BraA07g007650.3C	downstream-10K
							BraA07g007660.3C	downstream-10K
MSTRG.20776	A08（-）：10234263-10234919	4.44841	13.4165	-1.59265	1.79132e-13	down	BraA08g011770.3C	downstream-10K
MSTRG.21320	A08（-）：16073439-16075570	5.30258	11.1732	-1.07528	2.79569e-08	down	BraA08g021180.3C	downstream-10K
							BraA08g021190.3C	upstream-10K
							BraA08g021200.3C	upstream-10K
MSTRG.27937	A10（-）：16186590-16188082	2.40551	5.62712	-1.22605	4.97014e-09	down	BraA10g023240.3C	downstream-10K
							BraA10g023280.3C	upstream-10K
							BraA10g023290.3C	upstream-10K
MSTRG.3829	A02（+）：7760039-7761131	1.97202	5.23716	-1.40911	2.45057e-09	down	BraA02g014860.3C	upstream-10K
MSTRG.6224	A03（-）：4005277-4009049	2.01384	1002.84	-8.95993	3.85787e-199	down	BraA03g009330.3C	upstream-10K
MSTRG.7068	A03（-）：10524702-10529664	1.19233	2.69296	-1.17541	2.9837e-08	down	BraA03g021940.3C	upstream-10K
							BraA03g021950.3C	upstream-10K
MSTRG.7432	A03（+）：13385636-13386248	1.53363	456.831	-8.21857	1.55156e-174	down	BraA03g027050.3C	downstream-10K
							BraA03g027060.3C	upstream-10K
							BraA03g027070.3C	upstream-10K
							BraA03g027080.3C	upstream-10K
MSTRG.9582	A03（-）：31977512-31980322	3.09977	7.00428	-1.17607	2.71713e-09	down	BraA03g060100.3C	downstream-10K
							BraA03g060110.3C	downstream-10K
							BraA03g060120.3C	upstream-10K
							BraA03g060130.3C	upstream-10K
							BraA03g060140.3C	upstream-10K
MSTRG.11486	A04（+）：20130611-20133234	0.842349	1.9314	-1.19716	7.90623e-08	down	BraA04g028920.3C	upstream-10K
							BraA04g028930.3C	upstream-10K
MSTRG.11872	A05（-）：1069298-1069881	8.12034	19.2517	-1.24538	1.32474e-09	down	BraA05g001820.3C	downstream-10K
MSTRG.13259	A05（+）：19510226-19510514	0.39571	429.166	-10.0829	0.03	down	BraA05g025850.3C	upstream-1K
MSTRG.13400	A05（+）：21051505-21052111	2.11767	4.31377	-1.02647	1.20168e-05	down	BraA05g028180.3C	downstream-10K
							BraA05g028190.3C	upstream-10K
							BraA05g028200.3C	upstream-10K
MSTRG.14558	A06（+）：1085311-1085807	40.1555	204.316	-2.34714	2.08954e-29	down	BraA06g001750.3C	downstream-10K
							BraA06g001760.3C	upstream-1K
							BraA06g001770.3C	upstream-10K
MSTRG.15175	A06（+）：6175565-6175824	185.086	3264.59	-4.14064	1.46136e-73	down	BraA06g011460.3C	downstream-10K
							BraA06g011470.3C	downstream-10K
							BraA06g011480.3C	upstream-10K
							BraA06g011490.3C	upstream-10K
							BraA06g011500.3C	upstream-10K
MSTRG.15240	A06（+）：6649311-6650312	4.18941	12.919	-1.62468	7.44335e-15	down	BraA06g012490.3C	downstream-10K
MSTRG.15477	A06（-）：8718018-8718640	6.44791	14.8384	-1.20243	7.41117e-08	down	BraA06g016040.3C	downstream-10K
							BraA06g016050.3C	downstream-10K
MSTRG.1591	A01（+）：13857232-13858842	2.67088	1041.25	-8.60678	5.24139e-193	down	BraA01g023980.3C	downstream-10K
							BraA01g023990.3C	upstream-10K
							BraA01g024000.3C	upstream-10K
MSTRG.16382	A06（+）：21277359-21280166	1.28198	3.15856	-1.3009	1.226e-09	down	BraA06g030790.3C	downstream-10K
							BraA06g030800.3C	upstream-10K
MSTRG.16796	A06（-）：24616878-24622208	0.722952	5.79474	-3.00277	5.07449e-41	down	BraA06g036720.3C	upstream-10K
MSTRG.18254	A07（+）：14388010-14388680	6.42839	14.2365	-1.14707	2.1034e-07	down	BraA07g016270.3C	downstream-10K
							BraA07g016280.3C	upstream-10K
MSTRG.1848	A01（+）：19280316-19280899	3.42268	1378.83	-8.6541	3.64331e-196	down	BraA01g029190.3C	downstream-10K
							BraA01g029210.3C	upstream-10K
MSTRG.19099	A07（+）：21481639-21482881	1.93925	877.505	-8.82177	2.28133e-193	down	BraA07g029040.3C	downstream-10K
MSTRG.19324	A07（+）：23521740-23522386	2.17449	7.67387	-1.81928	3.20528e-15	down	BraA07g032600.3C	downstream-10K
							BraA07g032610.3C	upstream-10K
							BraA07g032620.3C	upstream-10K
MSTRG.19546	A07（+）：25003415-25003851	2.19074	870.749	-8.6347	1.06777e-188	down	BraA07g035400.3C	upstream-10K
MSTRG.19848	A07（-）：26989113-26989772	2.61593	8.1542	-1.64022	4.60866e-12	down	BraA07g039420.3C	downstream-10K
							BraA07g039430.3C	downstream-10K
							BraA07g039440.3C	upstream-10K
MSTRG.20860	A08（+）：11107042-11107288	4.56647	12.1937	-1.41699	2.33734e-09	down	BraA08g012900.3C	downstream-10K
							BraA08g012910.3C	upstream-10K
MSTRG.21792	A08（-）：19612761-19614623	0.881427	6.56319	-2.89648	6.55465e-33	down	BraA08g027960.3C	downstream-10K
							BraA08g027970.3C	downstream-10K
							BraA08g027980.3C	upstream-10K
							BraA08g027990.3C	upstream-10K
MSTRG.22038	A08（+）：20984524-20984832	13.8886	79.5785	-2.51848	1.25338e-30	down	BraA08g031190.3C	downstream-10K
							BraA08g031200.3C	downstream-10K
							BraA08g031210.3C	upstream-1K
							BraA08g031220.3C	upstream-10K
MSTRG.22201	A08（-）：21929337-21929856	1.93788	7.71099	-1.99244	8.45756e-16	down	BraA08g033260.3C	downstream-10K
							BraA08g033270.3C	downstream-10K
							BraA08g033280.3C	downstream-1K
							BraA08g033290.3C	upstream-10K
MSTRG.23899	A09（-）：15508034-15510577	2.06777	4.91858	-1.25016	2.36358e-09	down	BraA09g023330.3C	upstream-10K
MSTRG.24078	A09（+）：18219750-18221018	2.9346	7.70809	-1.39321	1.62582e-10	down	BraA09g026820.3C	downstream-10K
							BraA09g026840.3C	upstream-10K
MSTRG.24249	A09（+）：23306854-23308411	0.542616	1.64845	-1.6031	1.28937e-10	down	BraA09g030450.3C	downstream-10K
							BraA09g030460.3C	upstream-10K
MSTRG.24283	A09（+）：24161496-24162643	1.27767	4.45898	-1.8032	4.1001e-15	down	BraA09g031190.3C	downstream-10K
							BraA09g031200.3C	downstream-10K
							BraA09g031210.3C	downstream-10K
							BraA09g031220.3C	upstream-10K
MSTRG.24565	A09（-）：28425621-28434644	2.3228	13.591	-2.54871	4.22428e-26	down	BraA09g036030.3C	downstream-10K
MSTRG.2543	A01（+）：27607334-27607700	30.0416	73.4199	-1.28921	1.09373e-10	down	BraA01g041110.3C	downstream-10K
							BraA01g041120.3C	upstream-10K
							BraA01g041130.3C	upstream-10K
MSTRG.2544	A01（-）：27613032-27613477	51.5538	107.794	-1.06413	2.52598e-08	down	BraA01g041110.3C	downstream-10K
							BraA01g041120.3C	downstream-10K
							BraA01g041130.3C	upstream-1K
MSTRG.25608	A09（-）：38042945-38043277	6.56331	22.2311	-1.76008	1.28178e-15	down	BraA09g051930.3C	downstream-10K
							BraA09g051940.3C	downstream-10K
MSTRG.25740	A09（+）：39053406-39053725	3.56267	10.3499	-1.53858	7.91081e-11	down	BraA09g053900.3C	downstream-10K
							BraA09g053910.3C	downstream-10K
							BraA09g053920.3C	upstream-10K
							BraA09g053930.3C	upstream-10K
							BraA09g053980.3C	upstream-10K
MSTRG.25742	A09（+）：39054387-39055320	5.16448	10.3403	-1.00159	4.56203e-07	down	BraA09g053900.3C	downstream-10K
							BraA09g053910.3C	downstream-10K
							BraA09g053920.3C	upstream-10K
							BraA09g053930.3C	upstream-10K
MSTRG.27470	A10（-）：12592437-12593043	10.6582	38.9762	-1.87063	3.72388e-18	down	BraA10g016240.3C	downstream-10K
							BraA10g016250.3C	downstream-10K
							BraA10g016260.3C	downstream-10K
							BraA10g016270.3C	downstream-10K
							BraA10g016280.3C	downstream-10K
							BraA10g016290.3C	upstream-10K
							BraA10g016300.3C	upstream-10K
MSTRG.28002	A10（-）：16548153-16548908	22.2304	48.9665	-1.13926	5.19128e-09	down	BraA10g024060.3C	downstream-10K
							BraA10g024070.3C	downstream-10K
							BraA10g024080.3C	upstream-10K
MSTRG.28702	A10（-）：20618397-20619318	1.24566	2.75279	-1.14399	1.83441e-06	down	BraA10g033600.3C	downstream-10K
							BraA10g033610.3C	upstream-10K
MSTRG.3538	A02（+）：4986598-4992515	1.93112	541.392	-8.13109	4.56197e-176	down	BraA02g010260.3C	downstream-10K
MSTRG.4448	A02（+）：15015037-15015728	1.56361	630.253	-8.65491	1.86516e-190	down	BraA02g025090.3C	downstream-10K
							BraA02g025110.3C	upstream-10K
MSTRG.4606	A02（+）：17100602-17103946	0.499617	1.18484	-1.24579	3.99641e-08	down	BraA02g027740.3C	upstream-10K
							BraA02g027750.3C	upstream-10K
MSTRG.5918	A03（+）：2192947-2193755	6.34141	62.9276	-3.31082	1.21958e-47	down	BraA03g005110.3C	upstream-10K
MSTRG.6213	A03（-）：3975495-3976148	3.15164	880.794	-8.12656	2.60227e-179	down	BraA03g009260.3C	upstream-10K
MSTRG.6438	A03（+）：5396342-5397368	1.16738	12.8074	-3.45563	4.06548e-46	down	BraA03g012570.3C	upstream-10K
MSTRG.6974	A03（+）：9827455-9832351	1.1237	4.75882	-2.08234	5.97057e-23	down	BraA03g020700.3C	downstream-10K
MSTRG.7276	A03（+）：12186324-12186717	10.9887	27.4024	-1.31828	1.34956e-10	down	BraA03g024790.3C	upstream-10K
							BraA03g024800.3C	upstream-10K
							BraA03g024810.3C	upstream-10K
MSTRG.7869	A03（+）：16480752-16482151	0.950917	1.93603	-1.02571	6.95086e-06	down	BraA03g033230.3C	downstream-10K
							BraA03g033240.3C	upstream-10K
							BraA03g033250.3C	upstream-10K
							BraA03g033260.3C	upstream-10K
MSTRG.8953	A03（+）：25310869-25313035	0.465823	1.56983	-1.75276	3.47613e-13	down	BraA03g049550.3C	downstream-10K
MSTRG.930	A01（+）：6896443-6899027	1.35522	2.72462	-1.00752	1.18425e-06	down	BraA01g013180.3C	upstream-10K
MSTRG.9997	A04（-）：2955757-2957054	0.856192	3.25208	-1.92535	2.4488e-15	down	BraA04g004630.3C	downstream-10K
							BraA04g004640.3C	upstream-10K
MSTRG.5212	A02（+）：27812552-27813221	0	5.69294	-15.7969	0.0293998	down	BraA02g040020.3C	downstream-10K
							BraA02g040030.3C	upstream-10K
MSTRG.10498	A04（-）：10039650-10042047	6.12197	0.299336	4.35416	1	normal	BraA04g012800.3C	upstream-10K
MSTRG.10847	A04（-）：14436696-14439061	2.3822	1.47902	0.687659	0.069118	normal	BraA04g019100.3C	downstream-10K
							BraA04g019110.3C	upstream-10K
MSTRG.11392	A04（-）：19334279-19339363	1.46229	0.080286	4.18693	1	normal	BraA04g027430.3C	downstream-10K
							BraA04g027440.3C	downstream-10K
MSTRG.13241	A05（-）：19276718-19277266	19.4197	12.4902	0.636723	0.0538627	normal	BraA05g025560.3C	downstream-10K
							BraA05g025570.3C	upstream-10K
MSTRG.13870	A05（-）：24884891-24886243	0.77929	0.133749	2.54263	1	normal	BraA05g035260.3C	upstream-10K
MSTRG.1604	A01（+）：13945424-13945749	3.63864	2.32431	0.646599	1	normal	BraA01g024110.3C	upstream-10K
MSTRG.1793	A01（-）：18736660-18743212	2.11719	1.52077	0.477355	0.222841	normal	BraA01g028550.3C	downstream-10K
							BraA01g028560.3C	upstream-10K
MSTRG.18296	A07（-）：14719559-14725881	2.73155	2.07524	0.396439	0.494457	normal	BraA07g016850.3C	downstream-10K
							BraA07g016860.3C	upstream-10K
MSTRG.18297	A07（+）：14720382-14725210	2.25967	1.25997	0.842719	0.0170277	normal	BraA07g016850.3C	downstream-10K
							BraA07g016860.3C	upstream-10K
MSTRG.18580	A07（-）：17640935-17647154	2.08992	1.20754	0.791381	1	normal	BraA07g021660.3C	downstream-10K
MSTRG.19532	A07（+）：24931993-24933429	1.26571	0.637937	0.98846	1	normal	BraA07g035240.3C	downstream-10K
							BraA07g035250.3C	downstream-10K
							BraA07g035260.3C	upstream-10K
							BraA07g035270.3C	upstream-10K
							BraA07g035280.3C	upstream-10K
MSTRG.19551	A07（+）：25038744-25044667	2.88515	1.86658	0.628252	0.100876	normal	BraA07g035440.3C	downstream-10K
							BraA07g035450.3C	upstream-10K
MSTRG.20517	A08（+）：5471311-5473359	4.31139	3.46892	0.313667	0.600352	normal	BraA08g006570.3C	upstream-10K
MSTRG.234	A01（+）：1624867-1626470	5.86093	0.337666	4.11746	1	normal	BraA01g003270.3C	downstream-10K
MSTRG.23470	A09（+）：9489770-9495820	3.04914	1.32651	1.20076	1	normal	BraA09g015790.3C	downstream-10K
MSTRG.23706	A09（+）：12651090-12653900	3.05184	1.65137	0.886012	0.00396435	normal	BraA09g019660.3C	downstream-10K
MSTRG.26513	A09（-）：44731970-44734171	1.78503	1.13877	0.648479	0.0741974	normal	BraA09g065540.3C	downstream-10K
							BraA09g065550.3C	downstream-10K
							BraA09g065560.3C	upstream-10K
MSTRG.26914	A10（-）：2790300-2791842	3.82401	3.51175	0.122896	0.911045	normal	BraA10g005230.3C	upstream-10K
							BraA10g005240.3C	upstream-10K
MSTRG.27381	A10（+）：11740785-11743234	7.2819	4.11545	0.823262	0.00521405	normal	BraA10g014690.3C	upstream-10K
MSTRG.3471	A02（-）：4362717-4364382	2.44504	1.83317	0.415513	0.368538	normal	BraA02g009260.3C	downstream-1K
MSTRG.3944	A02（-）：9024724-9026781	1.42237	0.200312	2.82798	1	normal	BraA02g016850.3C	downstream-10K
							BraA02g016860.3C	upstream-10K
MSTRG.3979	A02（-）：9614629-9615712	8.92194	7.15982	0.317433	0.580427	normal	BraA02g017490.3C	upstream-10K
MSTRG.3987	A02（+）：9693925-9695314	4.55324	2.34805	0.955432	0.00130558	normal	BraA02g017590.3C	upstream-10K
MSTRG.4379	A02（+）：14262317-14264077	3.35676	3.08025	0.124024	0.893266	normal	BraA02g024030.3C	downstream-10K
							BraA02g024040.3C	upstream-10K
							BraA02g024050.3C	upstream-10K
							BraA02g024070.3C	upstream-10K
MSTRG.4405	A02（-）：14513779-14515035	2.4706	1.86386	0.406563	0.415425	normal	BraA02g024460.3C	downstream-10K
							BraA02g024470.3C	upstream-10K
MSTRG.4603	A02（+）：16994613-16995647	1.19233	0	13.5415	1	normal	BraA02g027680.3C	downstream-10K
MSTRG.5162	A02（-）：27200724-27202366	5.17359	3.86457	0.42086	0.343041	normal	BraA02g039090.3C	upstream-10K
MSTRG.5531	A02（-）：31270749-31271615	5.88335	5.67505	0.0520052	0.685758	normal	BraA02g045560.3C	upstream-10K
MSTRG.5927	A03（-）：2241181-2246867	1.94782	1.23663	0.655448	1	normal	BraA03g005190.3C	upstream-10K
MSTRG.8539	A03（-）：21818350-21820794	1.46359	0.895449	0.70883	0.0522542	normal	BraA03g043320.3C	upstream-10K
MSTRG.8854	A03（-）：24184453-24186372	6.14931	3.54359	0.795213	0.0242973	normal	BraA03g047830.3C	downstream-10K
							BraA03g047840.3C	downstream-10K
							BraA03g047850.3C	upstream-10K
MSTRG.9444	A03（-）：30384226-30386315	2.43182	1.9953	0.28543	0.686013	normal	BraA03g057760.3C	upstream-10K
MSTRG.9588	A03（+）：32050278-32056220	0.958798	0.67821	0.499495	1	normal	BraA03g060240.3C	downstream-10K
							BraA03g060250.3C	upstream-10K
MSTRG.9656	A03（-）：33172147-33173332	5.53306	3.80309	0.540908	0.145072	normal	BraA03g061650.3C	upstream-10K
MSTRG.9988	A04（+）：2770295-2772121	2.16293	1.16895	0.887767	0.0060481	normal	BraA04g004390.3C	upstream-10K
MSTRG.10015	A04（+）：3140841-3141388	1.19258	0.804662	0.567636	1	normal	BraA04g004890.3C	upstream-10K
		1.19258	0.804662	0.567636	1	normal	BraA04g005350.3C	downstream-10K
MSTRG.1021	A01（+）：7871639-7872056	1.12322	0.874999	0.360289	1	normal	BraA01g014800.3C	upstream-10K
							BraA01g014810.3C	upstream-10K
MSTRG.10232	A04（+）：5976938-5977150	4.38789	0.671502	2.70806	1	normal	BraA04g008480.3C	upstream-10K
							BraA04g008490.3C	upstream-10K
MSTRG.10241	A04（+）：6054958-6056219	2.01147	0.546729	1.87935	1	normal	BraA04g008590.3C	downstream-10K
MSTRG.10413	A04（+）：9127118-9127346	1.60814	0.146035	3.46101	1	normal	BraA04g011480.3C	downstream-10K
							BraA04g011490.3C	downstream-10K
MSTRG.10414	A04（+）：9128554-9128801	1.9577	0.385155	2.34565	1	normal	BraA04g011480.3C	downstream-10K
							BraA04g011490.3C	downstream-10K
MSTRG.10608	A04（+）：11520628-11520909	2.55173	0.590625	2.11116	1	normal	BraA04g014940.3C	upstream-10K
MSTRG.10619	A04（+）：11714388-11714605	1.63678	0.677075	1.27347	1	normal	BraA04g015200.3C	downstream-10K
							BraA04g015220.3C	upstream-10K
MSTRG.10672	A04（+）：12195084-12195671	2.69297	0.473327	2.50829	1	normal	BraA04g016030.3C	downstream-10K
							BraA04g016040.3C	downstream-10K
							BraA04g016050.3C	upstream-10K
MSTRG.10673	A04（-）：12195531-12197608	1.5687	1.21052	0.373939	0.562108	normal	BraA04g016030.3C	downstream-10K
							BraA04g016040.3C	downstream-10K
							BraA04g016050.3C	upstream-10K
MSTRG.10681	A04（+）：12263102-12263981	3.11399	0.540291	2.52695	1	normal	BraA04g016180.3C	upstream-10K
MSTRG.10689	A04（+）：12415074-12415947	62.8371	49.4165	0.346622	0.476464	normal	BraA04g016370.3C	downstream-10K
MSTRG.10892	A04（-）：14881742-14883358	2.12974	1.20688	0.819393	0.0138184	normal	BraA04g019730.3C	downstream-10K
							BraA04g019740.3C	upstream-10K
MSTRG.10911	A04（-）：15014968-15016259	2.09395	0.764858	1.45297	1	normal	BraA04g019930.3C	downstream-10K
							BraA04g019940.3C	downstream-10K
							BraA04g019950.3C	downstream-10K
							BraA04g019960.3C	upstream-10K
MSTRG.10933	A04（+）：15257479-15258696	1.44668	0.526815	1.45737	1	normal	BraA04g020300.3C	downstream-10K
							BraA04g020320.3C	downstream-10K
MSTRG.10979	A04（+）：15809067-15810636	5.14928	4.87694	0.0783936	0.754834	normal	BraA04g021010.3C	downstream-10K
MSTRG.11034	A04（+）：16320993-16321492	22.8218	21.7496	0.0694202	0.716097	normal	BraA04g021900.3C	upstream-10K
MSTRG.11072	A04（+）：16740644-16740919	6.97259	3.12941	1.1558	1	normal	BraA04g022570.3C	downstream-10K
							BraA04g022580.3C	upstream-1K
							BraA04g022590.3C	upstream-10K
MSTRG.11111	A04（+）：17098008-17099405	3.06479	0.467542	2.71262	1	normal	BraA04g023220.3C	downstream-10K
							BraA04g023230.3C	downstream-10K
MSTRG.11139	A04（+）：17373674-17374127	1.27918	0.422785	1.59723	1	normal	BraA04g023690.3C	upstream-10K
MSTRG.11198	A04（+）：17810185-17810970	3.96671	2.27745	0.800526	0.0182445	normal	BraA04g024530.3C	downstream-10K
							BraA04g024540.3C	upstream-10K
							BraA04g024550.3C	upstream-10K
MSTRG.11237	A04（-）：18145725-18146436	30.22	17.9596	0.750748	0.0125636	normal	BraA04g025240.3C	downstream-10K
							BraA04g025260.3C	upstream-10K
MSTRG.11277	A04（+）：18453381-18453813	1.4212	0.868364	0.710736	1	normal	BraA04g025780.3C	downstream-10K
							BraA04g025790.3C	downstream-10K
							BraA04g025800.3C	downstream-10K
							BraA04g025810.3C	downstream-10K
							BraA04g025830.3C	upstream-10K
MSTRG.11321	A04（+）：18879481-18879870	1.4663	1.0868	0.432095	1	normal	BraA04g026540.3C	downstream-10K
							BraA04g026550.3C	downstream-10K
							BraA04g026560.3C	upstream-10K
							BraA04g026580.3C	upstream-10K
MSTRG.11335	A04（+）：18929089-18931103	1.77355	1.29883	0.449428	0.344446	normal	BraA04g026660.3C	downstream-10K
							BraA04g026670.3C	downstream-10K
							BraA04g026680.3C	upstream-10K
MSTRG.11412	A04（+）：19577306-19584716	2.108	0	14.3636	1	normal	BraA04g027860.3C	downstream-10K
							BraA04g027870.3C	downstream-10K
MSTRG.11435	A04（+）：19747549-19748112	3.32095	1.18361	1.4884	1	normal	BraA04g028130.3C	downstream-10K
							BraA04g028140.3C	downstream-10K
							BraA04g028150.3C	downstream-10K
							BraA04g028160.3C	upstream-10K
MSTRG.11441	A04（-）：19801394-19801804	16.6557	11.9193	0.482722	0.227577	normal	BraA04g028290.3C	upstream-10K
							BraA04g028300.3C	upstream-10K
MSTRG.11624	A04（+）：21149153-21150429	72.4579	56.349	0.362753	0.431652	normal	BraA04g030920.3C	downstream-10K
MSTRG.11660	A04（+）：21402919-21403499	8.84667	8.57522	0.0449608	0.659411	normal	BraA04g031590.3C	downstream-10K
							BraA04g031600.3C	upstream-10K
MSTRG.1176	A01（+）：9042755-9043957	2.30916	0.875275	1.39956	1	normal	BraA01g016970.3C	upstream-10K
							BraA01g016990.3C	upstream-10K
MSTRG.11877	A05（+）：1121057-1122985	1.43773	0.311943	2.20444	1	normal	BraA05g001940.3C	upstream-10K
							BraA05g001950.3C	upstream-10K
MSTRG.11908	A05（-）：1316090-1316657	1.08833	0.954908	0.188678	1	normal	BraA05g002300.3C	downstream-10K
							BraA05g002310.3C	downstream-10K
MSTRG.12154	A05（+）：2967026-2967384	11.07	8.40337	0.397615	0.425864	normal	BraA05g005890.3C	downstream-10K
							BraA05g005900.3C	upstream-10K
MSTRG.12164	A05（-）：3057174-3057832	3.89061	0	15.2477	1	normal	BraA05g006070.3C	downstream-10K
MSTRG.12312	A05（+）：4274210-4274495	1.63587	0.920586	0.829432	1	normal	BraA05g008290.3C	downstream-10K
MSTRG.12319	A05（+）：4324537-4325137	6.30392	1.07944	2.54597	1	normal	BraA05g008390.3C	downstream-10K
MSTRG.12442	A05（+）：5371568-5371984	2.40582	0.855355	1.49194	1	normal	BraA05g010080.3C	upstream-10K
MSTRG.12446	A05（+）：5411781-5412367	1.14826	0.435726	1.39795	1	normal	BraA05g010150.3C	upstream-10K
MSTRG.12506	A05（+）：5981519-5981834	1.81529	1.15688	0.649962	1	normal	BraA05g011180.3C	upstream-10K
MSTRG.12536	A05（-）：6164949-6165477	2.15603	1.78869	0.269467	1	normal	BraA05g011490.3C	downstream-10K
							BraA05g011500.3C	upstream-1K
							BraA05g011510.3C	upstream-10K
MSTRG.1258	A01（+）：9752758-9753526	1.46376	1.13861	0.362402	1	normal	BraA01g018290.3C	downstream-10K
MSTRG.12633	A05（+）：7129327-7129626	4.30272	2.13506	1.01097	1	normal	BraA05g013020.3C	downstream-10K
MSTRG.12775	A05（+）：9068814-9069105	2.2065	0.909616	1.27843	1	normal	BraA05g015520.3C	downstream-10K
MSTRG.12835	A05（+）：10039229-10040949	1.56353	0.104501	3.90322	1	normal	BraA05g016830.3C	downstream-10K
							BraA05g016840.3C	upstream-10K
							BraA05g016850.3C	upstream-10K
MSTRG.12860	A05（+）：10374472-10374715	1.85834	1.16521	0.673422	1	normal	BraA05g017290.3C	downstream-10K
MSTRG.12884	A05（+）：10730726-10731607	1.43418	0.38089	1.91278	1	normal	BraA05g017730.3C	downstream-10K
							BraA05g017740.3C	downstream-10K
MSTRG.12904	A05（+）：11088307-11088526	3.12498	1.83352	0.769235	1	normal	BraA05g018070.3C	downstream-10K
MSTRG.13020	A05（+）：13866425-13866801	2.96722	0.320072	3.21264	1	normal	BraA05g020860.3C	upstream-10K
MSTRG.13046	A05（+）：15492017-15492456	1.37812	0.274309	2.32883	1	normal	BraA05g021750.3C	downstream-10K
							BraA05g021760.3C	upstream-10K
MSTRG.13085	A05（+）：16678304-16680238	2.74956	2.04179	0.429371	0.331904	normal	BraA05g022880.3C	downstream-10K
MSTRG.13088	A05（+）：16780335-16781571	4.70003	3.25866	0.528392	0.19571	normal	BraA05g022980.3C	upstream-10K
MSTRG.13144	A05（+）：17930453-17930711	3.19336	1.56332	1.03047	1	normal	BraA05g024090.3C	upstream-1K
MSTRG.13160	A05（-）：18318376-18320063	1.19415	1.08284	0.141172	0.9588	normal	BraA05g024420.3C	upstream-10K
MSTRG.13188	A05（-）：18591399-18591893	1.64748	0.423329	1.96041	1	normal	BraA05g024780.3C	downstream-10K
							BraA05g024790.3C	downstream-10K
MSTRG.13222	A05（-）：19022322-19023110	1.22827	0.586808	1.06566	1	normal	BraA05g025300.3C	upstream-1K
							BraA05g025310.3C	upstream-10K
MSTRG.13271	A05（+）：19662282-19663315	7.27191	4.40119	0.72444	0.0228763	normal	BraA05g026050.3C	upstream-10K
							BraA05g026060.3C	upstream-10K
							BraA05g026070.3C	upstream-10K
MSTRG.13425	A05（-）：21254932-21255731	8.53468	5.21059	0.711888	0.0350052	normal	BraA05g028490.3C	downstream-10K
							BraA05g028500.3C	downstream-10K
							BraA05g028510.3C	downstream-1K
MSTRG.13440	A05（+）：21407737-21407941	1.34308	0.725856	0.887787	1	normal	BraA05g028830.3C	upstream-10K
MSTRG.13443	A05（+）：21420326-21421562	2.10349	1.92414	0.128567	0.92287	normal	BraA05g028830.3C	downstream-10K
MSTRG.13514	A05（+）：22093060-22093938	1.5388	0.680912	1.17626	1	normal	BraA05g030030.3C	downstream-10K
MSTRG.13527	A05（-）：22256887-22258141	2.20248	1.13929	0.950994	1	normal	BraA05g030280.3C	upstream-10K
							BraA05g030290.3C	upstream-10K
MSTRG.13692	A05（+）：23573606-23574329	1.32626	0.583325	1.18499	1	normal	BraA05g032520.3C	downstream-10K
							BraA05g032570.3C	upstream-10K
MSTRG.13763	A05（+）：24298073-24299413	1.75297	1.02311	0.776841	0.0293414	normal	BraA05g033850.3C	downstream-10K
							BraA05g033860.3C	downstream-10K
							BraA05g033870.3C	downstream-10K
MSTRG.13850	A05（-）：24763058-24763434	3.94958	2.70469	0.546234	1	normal	BraA05g034990.3C	upstream-1K
MSTRG.13879	A05（+）：24945612-24945853	3.82166	2.0769	0.879766	1	normal	BraA05g035370.3C	downstream-10K
							BraA05g035390.3C	upstream-10K
							BraA05g035400.3C	upstream-10K
MSTRG.13992	A05（+）：25582219-25583320	15.8766	15.5818	0.0270424	0.598258	normal	BraA05g036860.3C	downstream-10K
							BraA05g036870.3C	downstream-1K
							BraA05g036880.3C	upstream-10K
							BraA05g036890.3C	upstream-10K
MSTRG.14038	A05（+）：25851542-25851830	1.2204	0.577073	1.08053	1	normal	BraA05g037510.3C	downstream-10K
							BraA05g037530.3C	upstream-1K
							BraA05g037540.3C	upstream-10K
MSTRG.14058	A05（-）：25923790-25924145	82.3606	64.7107	0.347951	0.480833	normal	BraA05g037700.3C	downstream-10K
							BraA05g037710.3C	upstream-1K
							BraA05g037730.3C	upstream-10K
							BraA05g037740.3C	upstream-10K
MSTRG.1406	A01（+）：11189891-11190535	1.54362	1.46	0.0803445	1	normal	BraA01g020750.3C	upstream-10K
							BraA01g020760.3C	upstream-10K
MSTRG.1415	A01（+）：11346740-11347046	164.071	109.1	0.588676	0.0714645	normal	BraA01g020880.3C	upstream-10K
MSTRG.14274	A05（+）：27481440-27482609	1.11311	0	13.4423	1	normal	BraA05g040500.3C	downstream-10K
							BraA05g040520.3C	downstream-10K
							BraA05g040530.3C	downstream-1K
							BraA05g040540.3C	upstream-10K
							BraA05g040550.3C	upstream-10K
							BraA05g040560.3C	upstream-10K
MSTRG.14419	A05（+）：28374955-28377046	1.59796	1.24867	0.355837	0.514911	normal	BraA05g042420.3C	downstream-10K
							BraA05g042430.3C	downstream-10K
							BraA05g042440.3C	downstream-10K
							BraA05g042460.3C	upstream-10K
							BraA05g042470.3C	upstream-10K
MSTRG.14420	A05（+）：28378733-28379073	1.18134	0.902119	0.389033	1	normal	BraA05g042440.3C	downstream-10K
							BraA05g042460.3C	upstream-10K
							BraA05g042470.3C	upstream-10K
MSTRG.14598	A06（-）：1470073-1471062	1.84006	1.78348	0.0450529	0.714306	normal	BraA06g002390.3C	upstream-10K
MSTRG.14599	A06（+）：1475942-1476704	1.1383	0.74339	0.614685	1	normal	BraA06g002390.3C	upstream-10K
MSTRG.14601	A06（+）：1502060-1502528	2.01466	0.61364	1.71507	1	normal	BraA06g002480.3C	upstream-10K
MSTRG.14607	A06（-）：1531023-1532311	13.4879	7.79051	0.791873	0.00929613	normal	BraA06g002510.3C	upstream-10K
							BraA06g002520.3C	upstream-10K
							BraA06g002530.3C	upstream-10K
MSTRG.14645	A06（-）：1870163-1870655	1.74116	0.809303	1.1053	1	normal	BraA06g003220.3C	upstream-10K
							BraA06g003230.3C	upstream-10K
MSTRG.14646	A06（-）：1871060-1872503	2.12703	0.765135	1.47506	1	normal	BraA06g003220.3C	upstream-10K
							BraA06g003230.3C	upstream-10K
MSTRG.1468	A01（-）：11927425-11928161	2.44944	1.49624	0.711108	1	normal	BraA01g021690.3C	downstream-10K
							BraA01g021700.3C	downstream-10K
							BraA01g021710.3C	downstream-10K
MSTRG.14708	A06（+）：2593764-2594228	1.3796	1.04477	0.401075	1	normal	BraA06g004340.3C	downstream-1K
MSTRG.1476	A01（+）：11978883-11981803	10.0424	5.91924	0.762627	0.0116832	normal	BraA01g021800.3C	downstream-10K
MSTRG.14820	A06（+）：3422563-3423033	5.529	5.16208	0.0990672	0.829327	normal	BraA06g005840.3C	upstream-10K
							BraA06g005850.3C	upstream-10K
							BraA06g005860.3C	upstream-10K
							BraA06g005870.3C	upstream-10K
MSTRG.15068	A06（+）：5288040-5288475	1.9282	1.06728	0.853323	1	normal	BraA06g009720.3C	downstream-10K
							BraA06g009730.3C	downstream-10K
							BraA06g009740.3C	downstream-10K
							BraA06g009750.3C	upstream-1K
MSTRG.15088	A06（+）：5481374-5481737	2.6057	0.733388	1.82902	1	normal	BraA06g010130.3C	upstream-10K
MSTRG.15362	A06（+）：7548087-7549001	5.08718	0.435488	3.54616	1	normal	BraA06g014260.3C	downstream-10K
							BraA06g014270.3C	upstream-10K
MSTRG.1538	A01（+）：12772879-12773733	2.58699	1.45688	0.828395	0.0183304	normal	BraA01g022740.3C	downstream-10K
							BraA01g022750.3C	downstream-10K
							BraA01g022760.3C	upstream-10K
MSTRG.15513	A06（+）：9068751-9070036	18.8712	16.1487	0.224772	0.847194	normal	BraA06g016540.3C	downstream-10K
MSTRG.15517	A06（-）：9094237-9095211	2.33917	0.775336	1.5931	1	normal	BraA06g016600.3C	upstream-10K
MSTRG.15543	A06（+）：9404263-9405173	3.44019	2.08814	0.720266	0.0764713	normal	BraA06g017050.3C	upstream-1K
							BraA06g017060.3C	upstream-10K
MSTRG.15697	A06（+）：11025730-11026629	1.45675	0.625872	1.21882	1	normal	BraA06g019310.3C	downstream-10K
							BraA06g019320.3C	downstream-10K
MSTRG.15716	A06（+）：11234541-11234974	1.20599	0.366284	1.71918	1	normal	BraA06g019580.3C	downstream-10K
							BraA06g019590.3C	downstream-10K
MSTRG.15720	A06（+）：11235624-11236512	1.10258	0.143904	2.93771	1	normal	BraA06g019580.3C	downstream-10K
							BraA06g019590.3C	downstream-10K
MSTRG.15807	A06（+）：12513131-12513459	2.06803	1.85046	0.160373	1	normal	BraA06g021280.3C	upstream-10K
MSTRG.15857	A06（+）：13749829-13750618	2.32151	0.724601	1.6798	1	normal	BraA06g022280.3C	downstream-10K
MSTRG.15871	A06（-）：14085005-14086274	1.31366	0.665904	0.980203	1	normal	BraA06g022460.3C	upstream-10K
MSTRG.15916	A06（+）：15614494-15615038	36.8887	33.1338	0.154873	0.962981	normal	BraA06g023110.3C	upstream-10K
MSTRG.15920	A06（+）：15616749-15617138	119.364	63.2862	0.915407	0.000899631	normal	BraA06g023110.3C	upstream-10K
MSTRG.15921	A06（+）：15619098-15619467	22.4111	13.6676	0.71345	0.0242163	normal	BraA06g023110.3C	upstream-10K
MSTRG.15925	A06（-）：15626217-15628392	3.88739	3.13736	0.30925	0.618424	normal	BraA06g023110.3C	downstream-10K
							BraA06g023120.3C	upstream-10K
MSTRG.15949	A06（+）：16369571-16370014	1.41727	1.31454	0.108557	1	normal	BraA06g023810.3C	upstream-10K
							BraA06g023820.3C	upstream-10K
MSTRG.15982	A06（+）：16987096-16987539	1.53303	0.245587	2.64208	1	normal	BraA06g024510.3C	downstream-10K
							BraA06g024520.3C	upstream-10K
							BraA06g024530.3C	upstream-10K
MSTRG.16034	A06（+）：17785871-17786929	1.85513	0.399519	2.21518	1	normal	BraA06g025470.3C	downstream-10K
							BraA06g025480.3C	upstream-10K
MSTRG.16044	A06（+）：17917052-17918528	1.20244	0.384609	1.6445	1	normal	BraA06g025630.3C	downstream-10K
							BraA06g025640.3C	upstream-10K
MSTRG.1608	A01（+）：13998363-13999212	2.19509	0.229269	3.25916	1	normal	BraA01g024140.3C	downstream-10K
							BraA01g024150.3C	downstream-10K
							BraA01g024160.3C	upstream-10K
MSTRG.16184	A06（+）：19400478-19401757	1.49106	0.34272	2.12124	1	normal	BraA06g027890.3C	upstream-10K
MSTRG.1620	A01（+）：14359189-14359499	6.28912	3.49947	0.845721	0.0199936	normal	BraA01g024530.3C	upstream-10K
MSTRG.16206	A06（+）：19624747-19625402	1.12189	0.530045	1.08174	1	normal	BraA06g028220.3C	downstream-10K
							BraA06g028240.3C	upstream-10K
MSTRG.16235	A06（+）：19862766-19863099	1.36644	0.603689	1.17855	1	normal	BraA06g028640.3C	downstream-10K
MSTRG.16451	A06（+）：21916233-21916527	1.17469	0.708117	0.73022	1	normal	BraA06g031840.3C	downstream-10K
							BraA06g031860.3C	upstream-10K
							BraA06g031870.3C	upstream-10K
MSTRG.16452	A06（+）：21917061-21921652	2.48415	1.17803	1.07638	1	normal	BraA06g031860.3C	upstream-10K
							BraA06g031870.3C	upstream-10K
							BraA06g031880.3C	upstream-10K
MSTRG.1646	A01（+）：14847212-14847464	1.66599	0.803424	1.05215	1	normal	BraA01g025090.3C	downstream-10K
							BraA01g025120.3C	upstream-10K
MSTRG.16482	A06（+）：22214338-22215194	2.6093	2.44259	0.095254	0.829967	normal	BraA06g032270.3C	downstream-10K
							BraA06g032280.3C	downstream-10K
							BraA06g032290.3C	upstream-10K
							BraA06g032300.3C	upstream-10K
							BraA06g032310.3C	upstream-10K
MSTRG.16550	A06（-）：22861159-22862616	3.89533	2.58058	0.594052	0.134943	normal	BraA06g033430.3C	downstream-10K
							BraA06g033440.3C	downstream-1K
MSTRG.16630	A06（-）：23487230-23487905	1.10896	0.538298	1.04273	1	normal	BraA06g034550.3C	downstream-10K
							BraA06g034560.3C	downstream-10K
MSTRG.16634	A06（-）：23528859-23529481	1.2207	0.584194	1.06319	1	normal	BraA06g034600.3C	downstream-10K
							BraA06g034620.3C	upstream-10K
							BraA06g034630.3C	upstream-10K
MSTRG.16637	A06（+）：23561672-23562169	4.99091	3.97447	0.328542	0.607949	normal	BraA06g034670.3C	downstream-10K
							BraA06g034680.3C	downstream-10K
							BraA06g034690.3C	downstream-10K
							BraA06g034700.3C	upstream-10K
MSTRG.16646	A06（-）：23630282-23631135	1.57794	1.51382	0.0598421	1	normal	BraA06g034790.3C	downstream-10K
MSTRG.16705	A06（+）：23988735-23989670	57.8842	31.2266	0.890395	0.00132677	normal	BraA06g035550.3C	downstream-10K
							BraA06g035570.3C	upstream-10K
							BraA06g035580.3C	upstream-10K
MSTRG.16828	A06（+）：24836274-24836878	18.3493	12.7591	0.524192	0.146291	normal	BraA06g037150.3C	downstream-10K
							BraA06g037160.3C	downstream-10K
							BraA06g037170.3C	downstream-10K
							BraA06g037180.3C	downstream-10K
MSTRG.16829	A06（+）：24841711-24842238	2.4005	0.177426	3.75805	1	normal	BraA06g037180.3C	downstream-10K
MSTRG.16923	A06（+）：25409055-25409431	3.41991	0.926281	1.88443	1	normal	BraA06g038220.3C	upstream-10K
MSTRG.16973	A06（+）：25932536-25933308	1.19095	0.794933	0.58321	1	normal	BraA06g038870.3C	downstream-10K
							BraA06g038880.3C	downstream-10K
							BraA06g038890.3C	upstream-10K
							BraA06g038900.3C	upstream-10K
MSTRG.17074	A06（+）：26852905-26853815	2.13192	0.812264	1.39213	1	normal	BraA06g040420.3C	downstream-10K
							BraA06g040430.3C	upstream-10K
MSTRG.17288	A06（+）：28356110-28357434	1.88153	0.399882	2.23426	1	normal	BraA06g043420.3C	downstream-10K
							BraA06g043430.3C	downstream-10K
							BraA06g043440.3C	downstream-10K
							BraA06g043450.3C	upstream-10K
							BraA06g043460.3C	upstream-10K
MSTRG.17346	A06（+）：28825326-28827036	17.5932	12.2849	0.518138	0.141787	normal	BraA06g044300.3C	upstream-10K
MSTRG.17351	A06（+）：28883981-28884637	1.28257	0.2492	2.36366	1	normal	BraA06g044370.3C	upstream-10K
							BraA06g044380.3C	upstream-10K
							BraA06g044390.3C	upstream-10K
MSTRG.17649	A07（+）：3183183-3183657	2.18485	1.57179	0.475127	1	normal	BraA07g004190.3C	upstream-10K
MSTRG.17703	A07（+）：3983108-3983326	9.05866	2.44275	1.89079	1	normal	BraA07g005120.3C	upstream-10K
MSTRG.17722	A07（+）：4523100-4523624	1.96772	0.820031	1.26277	1	normal	BraA07g005630.3C	upstream-10K
MSTRG.17793	A07（-）：8007714-8008293	2.29846	0.666714	1.78553	1	normal	BraA07g007880.3C	downstream-10K
MSTRG.17816	A07（+）：8219944-8220347	0.19409	0	10.9225	1	normal	BraA07g008140.3C	downstream-10K
							BraA07g008150.3C	downstream-10K
MSTRG.17822	A07（-）：8353599-8354164	2.47124	0.578315	2.09531	1	normal	BraA07g008290.3C	upstream-1K
MSTRG.1788	A01（-）：18686634-18688025	2.87977	2.18759	0.396609	0.459204	normal	BraA01g028530.3C	upstream-10K
							BraA01g028540.3C	upstream-10K
MSTRG.17891	A07（+）：9440861-9441541	2.46768	1.08228	1.18908	1	normal	BraA07g009470.3C	upstream-10K
MSTRG.18043	A07（+）：11904751-11905176	4.36374	2.56373	0.767323	0.0414331	normal	BraA07g012430.3C	downstream-10K
							BraA07g012440.3C	downstream-10K
							BraA07g012450.3C	upstream-10K
							BraA07g012460.3C	upstream-10K
MSTRG.18060	A07（+）：12057137-12057565	2.49176	1.33917	0.895824	1	normal	BraA07g012690.3C	upstream-10K
MSTRG.18078	A07（+）：12224195-12225833	2.34272	1.52003	0.624085	0.101446	normal	BraA07g012940.3C	downstream-10K
MSTRG.18088	A07（-）：12322447-12324275	6.68588	4.44547	0.588782	0.0878108	normal	BraA07g013060.3C	downstream-10K
							BraA07g013070.3C	downstream-10K
							BraA07g013080.3C	downstream-10K
							BraA07g013090.3C	downstream-10K
							BraA07g013100.3C	upstream-10K
							BraA07g013110.3C	upstream-10K
							BraA07g013120.3C	upstream-10K
							BraA07g013130.3C	upstream-10K
MSTRG.18207	A07（+）：13975606-13976024	2.28676	1.87081	0.289639	1	normal	BraA07g015590.3C	downstream-10K
							BraA07g015600.3C	upstream-1K
							BraA07g015620.3C	upstream-10K
MSTRG.18286	A07（+）：14681444-14682177	2.7124	0.718919	1.91567	1	normal	BraA07g016770.3C	upstream-10K
MSTRG.18416	A07（+）：15982885-15983420	0.417136	0	12.0263	1	normal	BraA07g018810.3C	downstream-10K
							BraA07g018820.3C	downstream-10K
							BraA07g018830.3C	downstream-10K
MSTRG.18519	A07（-）：17208071-17209423	2.40996	0.531206	2.18167	1	normal	BraA07g020800.3C	downstream-10K
							BraA07g020810.3C	upstream-10K
							BraA07g020820.3C	upstream-10K
							BraA07g020830.3C	upstream-10K
MSTRG.1853	A01（+）：19333880-19334492	1.88911	0.276327	2.77326	1	normal	BraA01g029300.3C	downstream-10K
MSTRG.18667	A07（+）：18419980-18421025	1.29873	0.874368	0.570789	0.203024	normal	BraA07g023000.3C	upstream-10K
MSTRG.18921	A07（-）：20125684-20126091	5.03689	2.57304	0.96906	0.00523121	normal	BraA07g026400.3C	downstream-10K
							BraA07g026410.3C	downstream-10K
							BraA07g026420.3C	downstream-1K
MSTRG.18968	A07（+）：20533910-20535792	6.98339	4.80813	0.538452	0.130279	normal	BraA07g027120.3C	downstream-10K
							BraA07g027140.3C	upstream-10K
MSTRG.18973	A07（+）：20582415-20582662	1451.23	1040.02	0.48067	0.186265	normal	BraA07g027180.3C	downstream-10K
							BraA07g027190.3C	downstream-10K
							BraA07g027200.3C	upstream-10K
							BraA07g027210.3C	upstream-10K
MSTRG.19068	A07（+）：21271821-21273018	5.55585	3.60565	0.623746	0.0658719	normal	BraA07g028420.3C	downstream-10K
							BraA07g028590.3C	downstream-10K
							BraA07g028610.3C	upstream-10K
MSTRG.19081	A07（+）：21360321-21360851	1.85748	1.0268	0.855192	1	normal	BraA07g028760.3C	downstream-10K
							BraA07g028770.3C	downstream-10K
							BraA07g028780.3C	downstream-10K
							BraA07g028790.3C	upstream-10K
MSTRG.19112	A07（-）：21611945-21612560	1.10574	0	13.4327	1	normal	BraA07g029270.3C	downstream-10K
MSTRG.19134	A07（+）：21810804-21811047	1.24515	0.207595	2.58447	1	normal	BraA07g029580.3C	downstream-10K
							BraA07g029590.3C	downstream-10K
							BraA07g029600.3C	upstream-10K
MSTRG.19170	A07（+）：22063631-22064978	1.68132	1.17581	0.51594	0.248787	normal	BraA07g030120.3C	downstream-10K
							BraA07g030140.3C	upstream-10K
MSTRG.19174	A07（+）：22111385-22112295	2.69713	2.35094	0.19819	0.949341	normal	BraA07g030200.3C	downstream-10K
							BraA07g030210.3C	upstream-10K
MSTRG.19197	A07（+）：22312065-22312473	1.70341	0.662645	1.36211	1	normal	BraA07g030500.3C	downstream-10K
MSTRG.19292	A07（+）：23177373-23178034	3.38807	2.91713	0.215915	0.901195	normal	BraA07g032040.3C	downstream-10K
							BraA07g032060.3C	upstream-10K
MSTRG.19295	A07（-）：23197290-23197959	2.37207	1.0832	1.13085	1	normal	BraA07g032080.3C	downstream-10K
							BraA07g032090.3C	downstream-10K
MSTRG.19320	A07（-）：23493829-23494897	43.1638	27.6098	0.644639	0.040918	normal	BraA07g032490.3C	downstream-10K
							BraA07g032560.3C	downstream-10K
							BraA07g032570.3C	downstream-10K
MSTRG.19397	A07（+）：23930271-23930932	1.1719	0.939082	0.319521	1	normal	BraA07g033530.3C	downstream-10K
							BraA07g033540.3C	upstream-10K
MSTRG.19430	A07（-）：24185849-24186477	1.80333	1.45578	0.308868	1	normal	BraA07g033910.3C	downstream-10K
							BraA07g033920.3C	upstream-10K
MSTRG.1944	A01（+）：21139731-21141027	1.11749	0.556646	1.00542	1	normal	BraA01g031220.3C	upstream-10K
MSTRG.19590	A07（-）：25298056-25302495	1.4517	1.37742	0.0757788	1	normal	BraA07g035940.3C	downstream-10K
MSTRG.1962	A01（-）：21425827-21426812	2.62892	2.62437	0.00249966	0.615345	normal	BraA01g031550.3C	downstream-10K
							BraA01g031560.3C	downstream-10K
							BraA01g031570.3C	upstream-10K
MSTRG.19713	A07（+）：26111354-26113649	5.57401	4.51501	0.303985	0.608287	normal	BraA07g037710.3C	downstream-10K
							BraA07g037730.3C	upstream-10K
							BraA07g037740.3C	upstream-10K
MSTRG.19841	A07（+）：26966327-26967261	1.6013	0	13.967	1	normal	BraA07g039380.3C	downstream-10K
							BraA07g039390.3C	downstream-10K
							BraA07g039400.3C	upstream-10K
							BraA07g039410.3C	upstream-10K
MSTRG.19863	A07（+）：27094765-27095416	26.4338	18.8942	0.484438	0.223453	normal	BraA07g039650.3C	downstream-10K
							BraA07g039660.3C	downstream-10K
							BraA07g039670.3C	downstream-1K
							BraA07g039680.3C	upstream-10K
MSTRG.19911	A07（-）：27355776-27356312	3.08983	1.54603	0.998961	1	normal	BraA07g040290.3C	downstream-10K
							BraA07g040300.3C	upstream-10K
MSTRG.20033	A07（-）：28238566-28239120	1.11984	0.47424	1.2396	1	normal	BraA07g042050.3C	downstream-10K
							BraA07g042060.3C	downstream-10K
							BraA07g042070.3C	upstream-10K
							BraA07g042080.3C	upstream-10K
							BraA07g042090.3C	upstream-10K
MSTRG.20040	A07（-）：28303213-28304629	1.12846	0	13.4621	1	normal	BraA07g042190.3C	upstream-10K
							BraA07g042200.3C	upstream-10K
							BraA07g042210.3C	upstream-10K
MSTRG.20214	A08（+）：915496-915742	7.64093	6.41519	0.252257	0.834373	normal	BraA08g001340.3C	upstream-1K
MSTRG.20225	A08（+）：1039404-1039606	3.28086	1.70588	0.943557	1	normal	BraA08g001460.3C	downstream-10K
MSTRG.20276	A08（-）：1747401-1749498	1.23014	0.764122	0.68695	1	normal	BraA08g002390.3C	downstream-10K
MSTRG.20349	A08（-）：2611766-2612464	1.48045	0.672299	1.13886	1	normal	BraA08g003590.3C	upstream-1K
							BraA08g003600.3C	upstream-10K
MSTRG.20438	A08（+）：3787008-3788399	1.22896	1.21202	0.0200221	0.649289	normal	BraA08g005070.3C	downstream-10K
MSTRG.20689	A08（-）：8945330-8946365	2.06788	1.29952	0.670178	0.0844988	normal	BraA08g010180.3C	downstream-10K
							BraA08g010190.3C	upstream-10K
MSTRG.20751	A08（-）：10002346-10003205	2.13154	1.54371	0.4655	1	normal	BraA08g011480.3C	upstream-10K
MSTRG.20752	A08（+）：10003272-10008117	10.3192	5.36834	0.942782	0.00192325	normal	BraA08g011480.3C	upstream-10K
MSTRG.20754	A08（-）：10036281-10037180	1.10229	0.411636	1.42106	1	normal	BraA08g011490.3C	upstream-10K
MSTRG.20767	A08（-）：10115199-10115450	3.92163	1.38093	1.50582	1	normal	BraA08g011600.3C	upstream-10K
MSTRG.20774	A08（+）：10208463-10209631	16.0363	15.8574	0.0161796	0.553957	normal	BraA08g011750.3C	downstream-10K
MSTRG.20794	A08（-）：10425582-10426062	1.38841	0.47521	1.5468	1	normal	BraA08g011980.3C	downstream-10K
							BraA08g011990.3C	upstream-10K
MSTRG.20827	A08（+）：10758015-10759364	2.4623	2.03938	0.271879	0.771872	normal	BraA08g012390.3C	downstream-10K
							BraA08g012400.3C	downstream-10K
							BraA08g012410.3C	upstream-10K
							BraA08g012430.3C	upstream-10K
MSTRG.20852	A08（+）：11015475-11016508	2.8386	2.02069	0.49033	0.287065	normal	BraA08g012800.3C	upstream-10K
MSTRG.20875	A08（+）：11329559-11331712	2.58031	2.21237	0.221955	0.87021	normal	BraA08g013140.3C	downstream-10K
							BraA08g013150.3C	downstream-10K
MSTRG.20900	A08（+）：11663834-11664903	1.58435	1.30087	0.284419	0.753656	normal	BraA08g013650.3C	downstream-10K
							BraA08g013660.3C	downstream-1K
							BraA08g013670.3C	upstream-10K
MSTRG.20955	A08（+）：12438474-12439416	1.70097	0.546448	1.63821	1	normal	BraA08g015050.3C	downstream-10K
MSTRG.21005	A08（+）：13130132-13130664	4.08028	2.8919	0.496653	0.264945	normal	BraA08g016040.3C	downstream-10K
MSTRG.21058	A08（+）：13737745-13738025	1.48287	0.96294	0.622879	1	normal	BraA08g016930.3C	upstream-10K
MSTRG.21073	A08（+）：13857677-13858184	1.83858	0.343735	2.41922	1	normal	BraA08g017100.3C	downstream-10K
MSTRG.2115	A01（+）：23555385-23557705	1.45498	1.27456	0.190998	0.952231	normal	BraA01g034360.3C	downstream-10K
							BraA01g034370.3C	upstream-10K
MSTRG.21309	A08（+）：15986907-15987225	1.94715	1.14498	0.766044	1	normal	BraA08g021010.3C	downstream-10K
							BraA08g021040.3C	downstream-10K
MSTRG.21485	A08（-）：17422289-17423227	4.2478	3.58336	0.245404	0.823486	normal	BraA08g023620.3C	downstream-10K
							BraA08g023630.3C	downstream-10K
							BraA08g023640.3C	downstream-10K
							BraA08g023650.3C	upstream-10K
MSTRG.21499	A08（+）：17531896-17532225	3.35579	0.149423	4.48918	1	normal	BraA08g023810.3C	downstream-10K
							BraA08g023820.3C	upstream-10K
							BraA08g023830.3C	upstream-10K
							BraA08g023840.3C	upstream-10K
							BraA08g023850.3C	upstream-10K
MSTRG.21502	A08（+）：17537274-17539060	1.97264	0.733343	1.42757	1	normal	BraA08g023810.3C	downstream-10K
							BraA08g023820.3C	downstream-10K
							BraA08g023830.3C	downstream-10K
							BraA08g023840.3C	upstream-10K
							BraA08g023850.3C	upstream-10K
							BraA08g023860.3C	upstream-10K
							BraA08g023870.3C	upstream-10K
MSTRG.21506	A08（+）：17536036-17536670	2.94317	2.02956	0.536206	0.226874	normal	BraA08g023810.3C	downstream-10K
							BraA08g023820.3C	downstream-10K
							BraA08g023830.3C	downstream-10K
							BraA08g023840.3C	upstream-10K
							BraA08g023850.3C	upstream-10K
							BraA08g023860.3C	upstream-10K
							BraA08g023870.3C	upstream-10K
MSTRG.21650	A08（+）：18533955-18534608	1.26198	0.437871	1.52711	1	normal	BraA08g025720.3C	downstream-10K
MSTRG.2168	A01（+）：24096500-24096970	1.54924	0.107945	3.8432	1	normal	BraA01g035150.3C	downstream-10K
							BraA01g035160.3C	downstream-10K
							BraA01g035170.3C	downstream-10K
							BraA01g035180.3C	upstream-1K
							BraA01g035190.3C	upstream-10K
MSTRG.21761	A08（-）：19437643-19439258	1.93667	0.838948	1.20692	1	normal	BraA08g027550.3C	downstream-10K
							BraA08g027560.3C	upstream-10K
MSTRG.21771	A08（+）：19509193-19510603	1.71079	1.37396	0.316327	0.629021	normal	BraA08g027690.3C	downstream-10K
							BraA08g027700.3C	downstream-10K
							BraA08g027710.3C	downstream-10K
							BraA08g027720.3C	upstream-10K
							BraA08g027730.3C	upstream-10K
MSTRG.2179	A01（-）：24238781-24239773	2.44417	0.564823	2.11347	1	normal	BraA01g035410.3C	upstream-10K
MSTRG.21844	A08（-）：19955925-19956335	1.43341	0.80484	0.832672	1	normal	BraA08g028640.3C	downstream-10K
							BraA08g028650.3C	downstream-10K
							BraA08g028660.3C	downstream-10K
							BraA08g028670.3C	upstream-1K
							BraA08g028680.3C	upstream-10K
							BraA08g028760.3C	upstream-10K
MSTRG.21894	A08（+）：20231335-20231624	1.31014	1.14341	0.196387	1	normal	BraA08g029320.3C	downstream-10K
							BraA08g029330.3C	downstream-10K
							BraA08g029340.3C	upstream-1K
							BraA08g029350.3C	upstream-10K
							BraA08g029360.3C	upstream-10K
MSTRG.22005	A08（+）：20791121-20791889	1.40436	0.617751	1.18482	1	normal	BraA08g030740.3C	downstream-10K
							BraA08g030750.3C	downstream-10K
							BraA08g030760.3C	downstream-10K
							BraA08g030770.3C	upstream-10K
							BraA08g030780.3C	upstream-10K
							BraA08g030790.3C	upstream-10K
MSTRG.22178	A08（+）：21793646-21794349	2.62152	1.21475	1.10974	1	normal	BraA08g032970.3C	downstream-10K
							BraA08g032980.3C	downstream-10K
							BraA08g032990.3C	upstream-1K
							BraA08g033000.3C	upstream-10K
MSTRG.22333	A08（+）：22700323-22703746	1.29284	0.787853	0.714548	0.0374291	normal	BraA08g035300.3C	upstream-10K
							BraA08g035310.3C	upstream-10K
MSTRG.22643	A09（+）：2176559-2176993	4.97504	4.58289	0.118453	0.901195	normal	BraA09g003490.3C	downstream-10K
							BraA09g003500.3C	downstream-10K
							BraA09g003510.3C	upstream-10K
MSTRG.22804	A09（+）：3435410-3435967	2.73878	0.23309	3.55457	1	normal	BraA09g005880.3C	downstream-10K
MSTRG.2284	A01（+）：25493130-25493796	1.3982	1.32048	0.0825116	1	normal	BraA01g037430.3C	downstream-10K
							BraA01g037440.3C	downstream-10K
MSTRG.2293	A01（+）：25555782-25556012	10.8221	6.65143	0.702241	0.0559591	normal	BraA01g037560.3C	downstream-10K
MSTRG.23005	A09（+）：4980197-4981023	3.11989	3.07228	0.0221845	0.629612	normal	BraA09g008740.3C	upstream-10K
MSTRG.23075	A09（-）：5497682-5498059	2.93885	1.06383	1.46598	1	normal	BraA09g009700.3C	downstream-10K
							BraA09g009720.3C	upstream-1K
MSTRG.23158	A09（+）：6212560-6214540	2.86329	1.94562	0.557442	1	normal	BraA09g010790.3C	upstream-10K
MSTRG.23220	A09（+）：6925306-6926005	1.08964	0.353249	1.62509	1	normal	BraA09g011770.3C	downstream-10K
MSTRG.23295	A09（+）：7624385-7625103	0.607704	0.559795	0.11847	1	normal	BraA09g012950.3C	upstream-10K
MSTRG.23309	A09（+）：7699017-7699847	1.73393	1.04869	0.725462	1	normal	BraA09g013090.3C	downstream-10K
							BraA09g013110.3C	downstream-10K
MSTRG.23433	A09（+）：9072287-9072520	1.32282	1.09816	0.268527	1	normal	BraA09g015350.3C	upstream-10K
MSTRG.23480	A09（+）：9744072-9745624	9.61647	7.62921	0.333974	0.524132	normal	BraA09g016020.3C	upstream-10K
MSTRG.23488	A09（+）：9856363-9857137	2.70456	1.35665	0.995338	0.00360158	normal	BraA09g016150.3C	downstream-10K
MSTRG.23570	A09（+）：11069049-11069426	2.01391	1.34464	0.582775	1	normal	BraA09g017720.3C	downstream-10K
							BraA09g017740.3C	upstream-10K
MSTRG.2359	A01（+）：26157227-26157813	3.08887	0.022269	7.1159	1	normal	BraA01g038580.3C	downstream-10K
							BraA01g038590.3C	downstream-10K
							BraA01g038610.3C	upstream-10K
MSTRG.2372	A01（+）：26232528-26233264	1.52752	0.53534	1.51266	1	normal	BraA01g038720.3C	downstream-10K
							BraA01g038730.3C	upstream-10K
							BraA01g038740.3C	upstream-10K
							BraA01g038750.3C	upstream-10K
MSTRG.23757	A09（-）：13314692-13314938	2.94559	1.93887	0.603345	1	normal	BraA09g020530.3C	downstream-10K
							BraA09g020540.3C	upstream-10K
MSTRG.23772	A09（+）：13487066-13488691	1.89571	1.44053	0.396134	0.477592	normal	BraA09g020800.3C	upstream-10K
MSTRG.23789	A09（-）：13804091-13809194	1.09122	0.435726	1.32445	1	normal	BraA09g021220.3C	downstream-10K
							BraA09g021230.3C	upstream-10K
MSTRG.2381	A01（+）：26267875-26268691	7.5578	6.89599	0.132208	0.927914	normal	BraA01g038800.3C	downstream-10K
							BraA01g038810.3C	upstream-10K
							BraA01g038820.3C	upstream-10K
MSTRG.23825	A09（+）：14541039-14542429	1.31334	0.923017	0.508815	0.280291	normal	BraA09g022180.3C	upstream-10K
							BraA09g022190.3C	upstream-10K
							BraA09g022200.3C	upstream-10K
MSTRG.23883	A09（+）：15319305-15319931	1.32739	0.542226	1.29163	1	normal	BraA09g023160.3C	downstream-10K
MSTRG.23952	A09（+）：16343551-16343980	2.31798	1.49844	0.629405	1	normal	BraA09g024340.3C	downstream-10K
MSTRG.24004	A09（+）：17164361-17166031	1.54835	0.120418	3.68461	1	normal	BraA09g025480.3C	downstream-10K
							BraA09g025490.3C	upstream-10K
MSTRG.24006	A09（+）：17172819-17173058	1.09447	0.203987	2.42369	1	normal	BraA09g025490.3C	downstream-10K
							BraA09g025510.3C	upstream-10K
							BraA09g025520.3C	upstream-10K
MSTRG.24054	A09（+）：17805466-17805694	1.78461	1.04008	0.778908	1	normal	BraA09g026380.3C	downstream-10K
MSTRG.24098	A09（-）：18562820-18563385	8.81777	6.67206	0.402283	0.425637	normal	BraA09g027220.3C	upstream-10K
							BraA09g027230.3C	upstream-10K
MSTRG.24105	A09（+）：18640429-18640832	3.28803	2.70522	0.281476	0.770331	normal	BraA09g027300.3C	downstream-10K
							BraA09g027310.3C	upstream-10K
MSTRG.24106	A09（+）：18650839-18651304	13.4107	9.16661	0.548928	0.133589	normal	BraA09g027310.3C	downstream-10K
							BraA09g027330.3C	upstream-10K
MSTRG.24129	A09（+）：18917637-18918452	1.09172	0.635701	0.78018	1	normal	BraA09g027690.3C	downstream-10K
							BraA09g027700.3C	upstream-10K
MSTRG.24155	A09（+）：19249041-19249470	1.35	0.958851	0.493584	1	normal	BraA09g028180.3C	upstream-10K
MSTRG.24168	A09（+）：19446174-19446485	1.32119	0.266743	2.30832	1	normal	BraA09g028440.3C	upstream-10K
MSTRG.24173	A09（+）：19491751-19492338	1.4936	0.617696	1.27383	1	normal	BraA09g028470.3C	upstream-10K
							BraA09g028480.3C	upstream-10K
MSTRG.24213	A09（+）：21181014-21181574	1.6504	0.673783	1.29246	1	normal	BraA09g029550.3C	upstream-10K
MSTRG.24355	A09（-）：25271361-25272575	1.321	1.2725	0.0539659	0.743936	normal	BraA09g032550.3C	upstream-10K
							BraA09g032560.3C	upstream-10K
MSTRG.24454	A09（+）：26800408-26800780	2.72468	1.4421	0.917915	1	normal	BraA09g034150.3C	upstream-10K
							BraA09g034160.3C	upstream-10K
MSTRG.24507	A09（+）：27644300-27645050	1.93962	1.19347	0.700608	1	normal	BraA09g034940.3C	upstream-10K
MSTRG.24547	A09（+）：28128134-28128349	1.43851	0.16955	3.08479	1	normal	BraA09g035590.3C	upstream-10K
MSTRG.24603	A09（+）：29116688-29117119	1.27883	0.966363	0.404193	1	normal	BraA09g036730.3C	upstream-10K
MSTRG.24681	A09（+）：29882347-29883236	101.626	100.801	0.011762	0.531641	normal	BraA09g037800.3C	downstream-10K
							BraA09g037810.3C	downstream-10K
							BraA09g037820.3C	downstream-10K
							BraA09g037840.3C	upstream-10K
MSTRG.24690	A09（+）：30001719-30002002	6.91894	3.6326	0.929548	0.00888303	normal	BraA09g038040.3C	upstream-10K
MSTRG.24691	A09（+）：30013342-30013559	6.26727	2.11387	1.56795	1	normal	BraA09g038040.3C	downstream-10K
							BraA09g038050.3C	upstream-10K
							BraA09g038060.3C	upstream-10K
							BraA09g038070.3C	upstream-10K
MSTRG.24692	A09（-）：30011205-30011969	2.98556	2.15802	0.468291	1	normal	BraA09g038040.3C	downstream-10K
							BraA09g038050.3C	upstream-10K
							BraA09g038060.3C	upstream-10K
							BraA09g038070.3C	upstream-10K
MSTRG.24701	A09（-）：30112211-30113418	20.3166	15.617	0.379543	0.400485	normal	BraA09g038140.3C	upstream-10K
MSTRG.24815	A09（+）：31245123-31246142	7.89324	1.63984	2.26707	1	normal	BraA09g039950.3C	downstream-10K
							BraA09g039960.3C	upstream-10K
							BraA09g039970.3C	upstream-10K
MSTRG.24892	A09（+）：31979815-31980534	1.3368	0.226154	2.5634	1	normal	BraA09g041020.3C	downstream-10K
							BraA09g041030.3C	downstream-10K
MSTRG.2498	A01（+）：27296629-27297372	6.5786	5.80873	0.179558	0.973987	normal	BraA01g040520.3C	downstream-10K
MSTRG.25059	A09（+）：33982131-33982575	1.71076	0.588931	1.53847	1	normal	BraA09g043980.3C	upstream-10K
MSTRG.25195	A09（-）：35018739-35021066	1.33895	0.990874	0.434323	0.390853	normal	BraA09g045920.3C	downstream-10K
							BraA09g045930.3C	downstream-10K
							BraA09g045940.3C	downstream-10K
							BraA09g045950.3C	downstream-10K
							BraA09g045960.3C	upstream-10K
							BraA09g045970.3C	upstream-10K
MSTRG.25233	A09（+）：35341167-35341443	2.29268	0.508793	2.17188	1	normal	BraA09g046450.3C	downstream-10K
							BraA09g046460.3C	upstream-10K
MSTRG.25242	A09（-）：35420566-35422906	1.96031	0.468631	2.06456	1	normal	BraA09g046530.3C	downstream-10K
							BraA09g046550.3C	downstream-10K
							BraA09g046560.3C	downstream-10K
							BraA09g046570.3C	upstream-10K
							BraA09g046580.3C	upstream-10K
MSTRG.25369	A09（+）：36449677-36449919	2.4247	0.272553	3.1532	1	normal	BraA09g048500.3C	upstream-10K
							BraA09g048510.3C	upstream-10K
MSTRG.25564	A09（+）：37828147-37829004	3.84648	3.02404	0.34706	0.547105	normal	BraA09g051390.3C	downstream-10K
MSTRG.25702	A09（-）：38665832-38666484	13.7015	13.6866	0.00156596	0.533576	normal	BraA09g053250.3C	downstream-10K
							BraA09g053260.3C	upstream-10K
							BraA09g053270.3C	upstream-10K
							BraA09g053280.3C	upstream-10K
MSTRG.25716	A09（-）：38829862-38831433	9.5609	5.47652	0.803887	0.00652286	normal	BraA09g053510.3C	downstream-10K
							BraA09g053520.3C	upstream-10K
							BraA09g053530.3C	upstream-10K
MSTRG.25831	A09（+）：39923070-39923491	3.02693	1.27384	1.24868	1	normal	BraA09g055340.3C	downstream-10K
							BraA09g055350.3C	upstream-10K
MSTRG.25832	A09（+）：39921469-39921696	17.5518	13.3064	0.3995	0.401094	normal	BraA09g055340.3C	downstream-10K
							BraA09g055350.3C	upstream-10K
MSTRG.25833	A09（-）：39920368-39920951	18.0468	9.69896	0.895841	0.00290279	normal	BraA09g055320.3C	downstream-10K
							BraA09g055340.3C	downstream-10K
							BraA09g055350.3C	upstream-10K
MSTRG.25926	A09（+）：40606194-40607907	3.1028	1.99092	0.640134	0.0766545	normal	BraA09g056850.3C	upstream-10K
							BraA09g056860.3C	upstream-10K
MSTRG.26066	A09（+）：41644164-41645073	4.97952	0.059374	6.39003	1	normal	BraA09g058890.3C	upstream-10K
							BraA09g058900.3C	upstream-10K
MSTRG.26140	A09（+）：42112077-42112409	4.77012	3.546	0.427832	0.411892	normal	BraA09g059960.3C	upstream-10K
MSTRG.26141	A09（-）：42113426-42113941	4.62767	2.68202	0.786967	0.0378559	normal	BraA09g059960.3C	upstream-10K
MSTRG.26169	A09（+）：42362653-42368338	17.5204	9.65563	0.859597	0.00323347	normal	BraA09g060410.3C	downstream-10K
MSTRG.26350	A09（-）：43690464-43692018	3.07444	0.112997	4.76597	1	normal	BraA09g063220.3C	downstream-10K
							BraA09g063240.3C	upstream-10K
							BraA09g063250.3C	upstream-10K
MSTRG.26371	A09（+）：43665010-43666748	1573.83	1529.99	0.0407596	0.613232	normal	BraA09g063160.3C	downstream-10K
							BraA09g063170.3C	downstream-10K
							BraA09g063180.3C	upstream-10K
							BraA09g063190.3C	upstream-10K
							BraA09g063200.3C	upstream-10K
MSTRG.26581	A09（-）：45152966-45153779	1.8373	1.23079	0.577998	1	normal	BraA09g066480.3C	downstream-10K
MSTRG.26745	A10（+）：1253822-1254124	4.42272	1.57166	1.49264	1	normal	BraA10g002430.3C	upstream-10K
							BraA10g002440.3C	upstream-10K
MSTRG.26793	A10（+）：1582215-1582964	0.761569	0.617628	0.302237	1	normal	BraA10g003050.3C	downstream-10K
							BraA10g003060.3C	upstream-1K
							BraA10g003070.3C	upstream-10K
MSTRG.26829	A10（+）：1829414-1831182	1.29295	1.1706	0.143416	0.964739	normal	BraA10g003510.3C	downstream-10K
							BraA10g003520.3C	downstream-10K
							BraA10g003530.3C	downstream-10K
MSTRG.26888	A10（+）：2512854-2513434	2.85162	1.15344	1.30584	1	normal	BraA10g004740.3C	downstream-10K
MSTRG.2692	A01（-）：28790611-28791107	1.57669	0.096712	4.02706	1	normal	BraA01g043310.3C	downstream-10K
							BraA01g043320.3C	downstream-10K
							BraA01g043330.3C	upstream-10K
							BraA01g043340.3C	upstream-10K
							BraA01g043350.3C	upstream-10K
MSTRG.26963	A10（-）：3265181-3265487	0.458049	0.223325	1.03636	1	normal	BraA10g006090.3C	downstream-10K
							BraA10g006100.3C	upstream-1K
MSTRG.27043	A10（+）：5423996-5424228	1.59528	0.057972	4.78231	1	normal	BraA10g008010.3C	upstream-10K
MSTRG.27199	A10（+）：9745407-9745662	1.44301	0.365516	1.98107	1	normal	BraA10g011820.3C	upstream-10K
							BraA10g011830.3C	upstream-10K
MSTRG.27300	A10（+）：10981601-10981853	1.38532	0.501028	1.46726	1	normal	BraA10g013450.3C	upstream-10K
							BraA10g013460.3C	upstream-10K
							BraA10g013470.3C	upstream-10K
MSTRG.27430	A10（+）：12342119-12342847	1.38583	0.642378	1.10926	1	normal	BraA10g015780.3C	upstream-10K
MSTRG.27441	A10（+）：12443793-12445160	1.38429	0.913681	0.599387	0.161801	normal	BraA10g015910.3C	downstream-10K
							BraA10g015930.3C	downstream-10K
							BraA10g015940.3C	upstream-10K
							BraA10g015950.3C	upstream-10K
MSTRG.27484	A10（-）：12654860-12655303	3.04816	1.64683	0.888246	1	normal	BraA10g016410.3C	downstream-10K
							BraA10g016420.3C	upstream-1K
							BraA10g016430.3C	upstream-10K
							BraA10g016440.3C	upstream-10K
MSTRG.27511	A10（+）：12890795-12891553	3.23343	3.18544	0.02157	0.673175	normal	BraA10g016900.3C	downstream-10K
							BraA10g016910.3C	downstream-10K
							BraA10g016940.3C	upstream-10K
MSTRG.27523	A10（+）：13036216-13036854	1.79433	0.500165	1.84297	1	normal	BraA10g017210.3C	upstream-10K
MSTRG.27543	A10（-）：13123529-13124117	1.62963	1.35085	0.270677	1	normal	BraA10g017370.3C	downstream-10K
							BraA10g017380.3C	downstream-10K
							BraA10g017390.3C	upstream-10K
							BraA10g017400.3C	upstream-10K
MSTRG.27750	A10（+）：15000490-15000837	2.19311	0.222558	3.30073	1	normal	BraA10g020860.3C	upstream-10K
MSTRG.27828	A10（+）：15580474-15580749	4.12233	3.79484	0.119421	0.928942	normal	BraA10g021900.3C	downstream-10K
							BraA10g021910.3C	downstream-10K
							BraA10g021920.3C	upstream-1K
							BraA10g021930.3C	upstream-10K
MSTRG.2783	A01（-）：29360588-29361308	4.66854	4.31725	0.112861	0.877572	normal	BraA01g044510.3C	upstream-10K
MSTRG.27874	A10（-）：15778728-15779868	4.26086	2.31277	0.881522	0.00625697	normal	BraA10g022400.3C	downstream-10K
							BraA10g022410.3C	downstream-10K
							BraA10g022420.3C	downstream-10K
							BraA10g022430.3C	upstream-10K
							BraA10g022440.3C	upstream-10K
							BraA10g022450.3C	upstream-10K
MSTRG.2792	A01（-）：29417605-29418377	1.67137	1.19908	0.479099	1	normal	BraA01g044660.3C	upstream-10K
MSTRG.27953	A10（-）：16255922-16256780	3.13426	0.817334	1.93913	1	normal	BraA10g023400.3C	downstream-10K
							BraA10g023410.3C	downstream-10K
							BraA10g023420.3C	upstream-10K
							BraA10g023430.3C	upstream-10K
							BraA10g023440.3C	upstream-10K
MSTRG.28017	A10（+）：16667103-16668872	2.59411	1.65699	0.646676	0.064336	normal	BraA10g024300.3C	downstream-10K
							BraA10g024320.3C	upstream-10K
MSTRG.28103	A10（+）：17143156-17144839	1.31194	0.44853	1.54842	1	normal	BraA10g025490.3C	downstream-10K
							BraA10g025500.3C	downstream-10K
							BraA10g025510.3C	upstream-10K
MSTRG.28164	A10（-）：17492367-17493045	4.09824	0.273591	3.90491	1	normal	BraA10g026250.3C	downstream-10K
							BraA10g026260.3C	downstream-10K
							BraA10g026270.3C	downstream-10K
							BraA10g026280.3C	upstream-1K
							BraA10g026290.3C	upstream-10K
MSTRG.28169	A10（+）：17534088-17534507	1.10604	0.913858	0.275367	1	normal	BraA10g026330.3C	downstream-10K
							BraA10g026350.3C	downstream-10K
							BraA10g026360.3C	upstream-10K
							BraA10g026370.3C	upstream-10K
MSTRG.28393	A10（-）：18800629-18801099	2.65872	2.14647	0.308766	1	normal	BraA10g029460.3C	upstream-10K
MSTRG.28474	A10（+）：19351794-19352277	1.70269	0.516299	1.72154	1	normal	BraA10g030750.3C	downstream-10K
							BraA10g030770.3C	upstream-10K
MSTRG.28614	A10（+）：20180918-20182855	1103.87	899.537	0.295322	0.618506	normal	BraA10g032550.3C	upstream-10K
							BraA10g032560.3C	upstream-10K
MSTRG.297	A01（-）：1962808-1963673	1.91606	1.00743	0.927468	1	normal	BraA01g004040.3C	upstream-10K
MSTRG.306	A01（+）：2018218-2018508	2.39649	0.18567	3.69011	1	normal	BraA01g004150.3C	downstream-10K
							BraA01g004160.3C	downstream-10K
MSTRG.3093	A02（+）：1959043-1959358	1.13641	0.896272	0.342481	1	normal	BraA02g004010.3C	downstream-10K
MSTRG.326	A01（+）：2155067-2155611	1.9409	1.17424	0.724989	1	normal	BraA01g004460.3C	downstream-10K
							BraA01g004470.3C	upstream-10K
MSTRG.3350	A02（+）：3535612-3535941	1.14856	0.718288	0.677196	1	normal	BraA02g007560.3C	downstream-10K
MSTRG.3688	A02（+）：6305184-6306351	9.65028	6.46169	0.57866	0.0911904	normal	BraA02g012610.3C	downstream-10K
							BraA02g012620.3C	upstream-10K
MSTRG.3773	A02（+）：7095293-7095564	1.3194	0.257111	2.35942	1	normal	BraA02g013890.3C	downstream-10K
MSTRG.4068	A02（+）：10751190-10751870	1.36932	0.816044	0.746736	1	normal	BraA02g018980.3C	downstream-10K
MSTRG.4072	A02（+）：10774076-10774726	1.61566	0.50818	1.66871	1	normal	BraA02g019010.3C	downstream-10K
							BraA02g019020.3C	upstream-10K
MSTRG.4075	A02（+）：10783979-10784461	3.73356	2.32128	0.685632	0.0886251	normal	BraA02g019020.3C	downstream-10K
							BraA02g019030.3C	upstream-10K
MSTRG.4090	A02（+）：10900172-10900390	1.08889	0.441662	1.30184	1	normal	BraA02g019220.3C	upstream-10K
							BraA02g019230.3C	upstream-10K
MSTRG.4106	A02（+）：11065049-11065545	1.99854	0.960819	1.05661	1	normal	BraA02g019400.3C	downstream-1K
MSTRG.4158	A02（+）：11618743-11619176	6.955	5.93727	0.22825	0.867505	normal	BraA02g020130.3C	downstream-10K
							BraA02g020140.3C	downstream-10K
							BraA02g020150.3C	upstream-10K
MSTRG.4159	A02（-）：11619938-11620654	1.603	0.925412	0.792607	1	normal	BraA02g020130.3C	downstream-10K
							BraA02g020140.3C	downstream-10K
							BraA02g020150.3C	upstream-10K
MSTRG.4219	A02（+）：12457162-12457536	2.57034	1.59185	0.691252	1	normal	BraA02g021270.3C	downstream-10K
MSTRG.4236	A02（-）：12541152-12541383	1.73442	0.918159	0.917634	1	normal	BraA02g021340.3C	downstream-10K
							BraA02g021350.3C	downstream-10K
MSTRG.4304	A02（-）：13232351-13233819	1.77563	0.864264	1.03878	1	normal	BraA02g022640.3C	downstream-10K
							BraA02g022650.3C	downstream-10K
							BraA02g022660.3C	upstream-10K
MSTRG.4370	A02（+）：14075775-14076853	2.018	1.60661	0.328904	0.608393	normal	BraA02g023840.3C	upstream-10K
MSTRG.4454	A02（+）：15067359-15067682	6.49291	1.86596	1.79895	1	normal	BraA02g025190.3C	upstream-10K
MSTRG.4505	A02（+）：15603980-15604659	1.57906	1.06949	0.562147	1	normal	BraA02g025970.3C	upstream-10K
							BraA02g025990.3C	upstream-10K
MSTRG.4619	A02（+）：17376012-17376460	322.285	235.338	0.453602	0.232408	normal	BraA02g028050.3C	upstream-1K
MSTRG.4718	A02（+）：20961023-20961336	1.98362	0.504415	1.97545	1	normal	BraA02g030750.3C	downstream-10K
							BraA02g030770.3C	upstream-10K
MSTRG.4732	A02（+）：21228400-21228645	3.80365	1.59427	1.25449	1	normal	BraA02g031110.3C	upstream-10K
MSTRG.4901	A02（+）：24137156-24138187	1.39633	0.884436	0.658805	0.116603	normal	BraA02g034870.3C	upstream-10K
							BraA02g034880.3C	upstream-10K
							BraA02g034890.3C	upstream-10K
MSTRG.4923	A02（+）：24340254-24340525	3.14132	0.54626	2.52371	1	normal	BraA02g035180.3C	upstream-10K
							BraA02g035190.3C	upstream-10K
MSTRG.4987	A02（+）：25264237-25264679	4.99348	1.54963	1.68812	1	normal	BraA02g036310.3C	upstream-10K
							BraA02g036320.3C	upstream-10K
MSTRG.5069	A02（+）：26315414-26315799	1.51842	0.792435	0.938207	1	normal	BraA02g037570.3C	upstream-10K
MSTRG.5158	A02（+）：27148287-27149347	1.57637	1.28329	0.296762	0.711344	normal	BraA02g039050.3C	downstream-10K
							BraA02g039070.3C	upstream-10K
MSTRG.5160	A02（+）：27181771-27182685	11.7646	11.6225	0.0175395	0.56421	normal	BraA02g039080.3C	upstream-10K
MSTRG.5164	A02（+）：27337692-27337998	2.07844	0.715152	1.53918	1	normal	BraA02g039250.3C	upstream-10K
MSTRG.5409	A02（-）：30121993-30122876	2.25923	0.376866	2.58371	1	normal	BraA02g043490.3C	downstream-10K
							BraA02g043500.3C	upstream-10K
MSTRG.5475	A02（+）：30697868-30698107	1.61552	0.998993	0.693456	1	normal	BraA02g044540.3C	downstream-10K
							BraA02g044550.3C	downstream-10K
							BraA02g044560.3C	downstream-10K
							BraA02g044570.3C	downstream-1K
MSTRG.5506	A02（+）：30936757-30937795	2.21791	0.795446	1.47937	1	normal	BraA02g045010.3C	upstream-10K
MSTRG.5529	A02（+）：31230220-31230592	1.08929	0.522073	1.06106	1	normal	BraA02g045510.3C	downstream-10K
							BraA02g045520.3C	upstream-10K
MSTRG.5535	A02（+）：31320964-31321383	2.52254	1.30625	0.949445	1	normal	BraA02g045620.3C	downstream-10K
							BraA02g045640.3C	upstream-10K
MSTRG.5539	A02（+）：31342632-31344112	1.81194	0.551186	1.71692	1	normal	BraA02g045660.3C	downstream-10K
							BraA02g045670.3C	upstream-10K
MSTRG.5944	A03（+）：2390277-2390527	4.10558	3.88421	0.0799648	0.844558	normal	BraA03g005520.3C	upstream-10K
MSTRG.5955	A03（+）：2472308-2473516	1.36915	1.27943	0.0977837	0.857671	normal	BraA03g005660.3C	upstream-10K
MSTRG.5984	A03（-）：2640021-2640396	3.12773	1.38811	1.17199	1	normal	BraA03g006020.3C	upstream-10K
							BraA03g006030.3C	upstream-10K
MSTRG.6006	A03（-）：2746609-2746817	1.20445	0.822981	0.549442	1	normal	BraA03g006290.3C	downstream-10K
							BraA03g006300.3C	downstream-10K
							BraA03g006310.3C	upstream-1K
MSTRG.6343	A03（+）：4779755-4780018	1.29883	0.739387	0.812807	1	normal	BraA03g011050.3C	downstream-10K
							BraA03g011060.3C	downstream-10K
							BraA03g011070.3C	downstream-10K
MSTRG.642	A01（+）：4404478-4405541	5.99292	3.54007	0.759482	0.0164697	normal	BraA01g008930.3C	upstream-10K
MSTRG.6474	A03（+）：5658285-5659527	1.51525	0.123041	3.62234	1	normal	BraA03g013020.3C	downstream-10K
							BraA03g013030.3C	downstream-10K
MSTRG.6765	A03（+）：8240513-8240773	3.23336	2.63147	0.297167	1	normal	BraA03g017710.3C	upstream-10K
							BraA03g017720.3C	upstream-10K
MSTRG.6795	A03（-）：8436491-8438943	1.35868	0.275103	2.30417	1	normal	BraA03g018070.3C	downstream-10K
							BraA03g018080.3C	downstream-10K
MSTRG.7067	A03（-）：10516579-10518662	1.713	1.64821	0.0556268	0.727987	normal	BraA03g021920.3C	downstream-10K
							BraA03g021930.3C	downstream-10K
MSTRG.7086	A03（+）：10647418-10647984	3.31331	1.18634	1.48176	1	normal	BraA03g022160.3C	downstream-10K
							BraA03g022170.3C	downstream-10K
							BraA03g022180.3C	downstream-10K
							BraA03g022190.3C	upstream-10K
							BraA03g022200.3C	upstream-10K
							BraA03g022210.3C	upstream-10K
MSTRG.7221	A03（+）：11855533-11856256	1.33496	0.431814	1.62831	1	normal	BraA03g024060.3C	downstream-10K
							BraA03g024070.3C	downstream-10K
							BraA03g024080.3C	downstream-10K
							BraA03g024090.3C	upstream-10K
							BraA03g024100.3C	upstream-10K
							BraA03g024110.3C	upstream-10K
MSTRG.7257	A03（+）：12070086-12071262	17.8955	10.4895	0.770651	0.0095446	normal	BraA03g024540.3C	downstream-10K
							BraA03g024550.3C	downstream-10K
							BraA03g024560.3C	upstream-10K
							BraA03g024570.3C	upstream-10K
							BraA03g024590.3C	upstream-10K
MSTRG.7326	A03（+）：12644105-12644321	1.4465	1.42424	0.0223711	1	normal	BraA03g025590.3C	downstream-10K
							BraA03g025600.3C	downstream-10K
							BraA03g025610.3C	upstream-1K
							BraA03g025630.3C	upstream-10K
MSTRG.7363	A03（+）：12925470-12926035	1.28691	1.25449	0.0368137	1	normal	BraA03g026120.3C	downstream-10K
							BraA03g026130.3C	downstream-10K
							BraA03g026140.3C	downstream-10K
							BraA03g026150.3C	upstream-10K
							BraA03g026160.3C	upstream-10K
							BraA03g026250.3C	upstream-10K
MSTRG.7406	A03（+）：13185088-13185634	0.060993	0.021139	1.52874	1	normal	BraA03g026620.3C	downstream-10K
							BraA03g026640.3C	downstream-10K
							BraA03g026650.3C	upstream-10K
MSTRG.7437	A03（+）：13407840-13409735	1.34587	1.27058	0.0830465	0.785997	normal	BraA03g027090.3C	upstream-10K
MSTRG.7465	A03（-）：13592023-13593161	3.20205	2.79516	0.196063	0.978885	normal	BraA03g027440.3C	downstream-10K
							BraA03g027450.3C	upstream-10K
MSTRG.7466	A03（-）：13593351-13594194	4.23858	3.29324	0.364072	0.585174	normal	BraA03g027440.3C	downstream-10K
							BraA03g027450.3C	upstream-10K
MSTRG.7601	A03（+）：14863443-14863898	5.60223	1.35328	2.04954	1	normal	BraA03g029570.3C	downstream-10K
							BraA03g029590.3C	upstream-10K
MSTRG.7751	A03（+）：15713406-15714464	1.75362	1.51097	0.214859	0.900941	normal	BraA03g031590.3C	downstream-10K
							BraA03g031600.3C	downstream-10K
							BraA03g031610.3C	downstream-10K
							BraA03g031620.3C	upstream-10K
							BraA03g031630.3C	upstream-10K
MSTRG.7903	A03（-）：16669747-16670535	1.6666	0.140009	3.57332	1	normal	BraA03g033640.3C	downstream-10K
							BraA03g033650.3C	upstream-10K
							BraA03g033660.3C	upstream-10K
							BraA03g033670.3C	upstream-10K
MSTRG.7993	A03（+）：17284839-17285639	10.6654	7.51771	0.50458	0.178925	normal	BraA03g034980.3C	downstream-10K
							BraA03g035000.3C	upstream-10K
							BraA03g035010.3C	upstream-10K
MSTRG.8020	A03（-）：17441822-17442414	11.0344	6.27319	0.814732	0.0116798	normal	BraA03g035350.3C	downstream-10K
							BraA03g035360.3C	downstream-10K
							BraA03g035370.3C	upstream-10K
MSTRG.8038	A03（+）：17538139-17538607	1.74625	0.643446	1.44037	1	normal	BraA03g035560.3C	downstream-10K
							BraA03g035570.3C	upstream-10K
							BraA03g035580.3C	upstream-10K
MSTRG.8272	A03（+）：19438809-19439132	1.84467	1.05065	0.812078	1	normal	BraA03g039290.3C	downstream-10K
							BraA03g039300.3C	downstream-10K
							BraA03g039310.3C	upstream-10K
MSTRG.8409	A03（+）：20791907-20792196	139.925	86.5205	0.693536	0.022451	normal	BraA03g041440.3C	downstream-10K
							BraA03g041450.3C	downstream-10K
							BraA03g041460.3C	upstream-10K
							BraA03g041470.3C	upstream-10K
MSTRG.8601	A03（+）：22320969-22321184	2.44778	1.65562	0.564107	1	normal	BraA03g044140.3C	downstream-10K
							BraA03g044160.3C	downstream-10K
							BraA03g044170.3C	upstream-10K
MSTRG.8606	A03（+）：22330808-22331023	2.42154	1.9265	0.329937	1	normal	BraA03g044170.3C	downstream-10K
							BraA03g044180.3C	upstream-10K
MSTRG.867	A01（-）：6367462-6367962	5.4979	4.64794	0.242288	0.842294	normal	BraA01g012250.3C	downstream-10K
							BraA01g012260.3C	downstream-1K
							BraA01g012270.3C	upstream-10K
MSTRG.8700	A03（-）：23067950-23068555	2.11887	1.39331	0.604778	1	normal	BraA03g045610.3C	downstream-10K
							BraA03g045640.3C	upstream-10K
MSTRG.8709	A03（+）：23175412-23176122	2.10249	0.935341	1.16853	1	normal	BraA03g045760.3C	upstream-10K
MSTRG.8736	A03（+）：23340069-23341265	1.413	0.438001	1.68976	1	normal	BraA03g046150.3C	upstream-10K
							BraA03g046160.3C	upstream-10K
MSTRG.8832	A03（+）：24037010-24038129	1.58192	0.211958	2.89983	1	normal	BraA03g047590.3C	downstream-10K
							BraA03g047600.3C	upstream-10K
							BraA03g047610.3C	upstream-10K
MSTRG.8877	A03（+）：24425203-24425624	3.11772	0.84637	1.88113	1	normal	BraA03g048210.3C	upstream-10K
							BraA03g048220.3C	upstream-10K
MSTRG.8910	A03（-）：24715666-24716365	9.6586	9.47006	0.0284401	0.623394	normal	BraA03g048650.3C	downstream-10K
							BraA03g048660.3C	downstream-10K
MSTRG.9013	A03（-）：26009756-26010423	1.78605	0.672363	1.40946	1	normal	BraA03g050630.3C	upstream-10K
MSTRG.9162	A03（+）：27518151-27518712	1.38349	0.54273	1.35	1	normal	BraA03g053040.3C	downstream-10K
							BraA03g053050.3C	downstream-10K
							BraA03g053060.3C	downstream-10K
							BraA03g053080.3C	upstream-10K
							BraA03g053090.3C	upstream-10K
							BraA03g053100.3C	upstream-10K
							BraA03g053110.3C	upstream-10K
							BraA03g053120.3C	upstream-10K
MSTRG.9195	A03（+）：27727496-27729225	1.51808	1.15335	0.396415	0.44121	normal	BraA03g053580.3C	downstream-10K
							BraA03g053590.3C	downstream-10K
MSTRG.9219	A03（+）：27895628-27896263	4.30304	1.68519	1.35245	1	normal	BraA03g053880.3C	downstream-10K
							BraA03g053890.3C	upstream-10K
							BraA03g053900.3C	upstream-10K
MSTRG.9323	A03（+）：29197734-29198385	1.69166	0.135162	3.64568	1	normal	BraA03g055790.3C	downstream-10K
MSTRG.9325	A03（+）：29204666-29205477	1.77943	0.242011	2.87827	1	normal	BraA03g055800.3C	upstream-10K
							BraA03g055810.3C	upstream-10K
MSTRG.9346	A03（+）：29422695-29423096	5.92392	4.89162	0.27624	0.729184	normal	BraA03g056150.3C	downstream-10K
							BraA03g056160.3C	downstream-1K
							BraA03g056170.3C	upstream-10K
							BraA03g056180.3C	upstream-10K
MSTRG.9375	A03（-）：29667824-29668782	5.93792	4.23515	0.487546	0.270353	normal	BraA03g056520.3C	upstream-10K
MSTRG.9384	A03（+）：29752546-29753186	1.60854	0.427229	1.91267	1	normal	BraA03g056630.3C	downstream-10K
							BraA03g056640.3C	downstream-10K
MSTRG.9388	A03（+）：29779879-29780305	1.14287	0.732673	0.641421	1	normal	BraA03g056710.3C	downstream-10K
							BraA03g056720.3C	upstream-10K
MSTRG.9389	A03（+）：29780796-29781271	1.4359	0.513077	1.48471	1	normal	BraA03g056710.3C	downstream-10K
							BraA03g056720.3C	upstream-10K
MSTRG.9447	A03（+）：30421158-30421626	3.42116	1.64664	1.05496	1	normal	BraA03g057780.3C	downstream-10K
							BraA03g057790.3C	upstream-10K
MSTRG.9492	A03（-）：31028464-31028773	1.90238	1.06314	0.839476	1	normal	BraA03g058650.3C	downstream-10K
							BraA03g058660.3C	downstream-10K
MSTRG.9605	A03（+）：32237612-32238085	3.76098	1.39868	1.42704	1	normal	BraA03g060540.3C	upstream-1K
MSTRG.9699	A03（-）：36315346-36318382	4.81208	3.28746	0.549687	0.119677	normal	BraA03g063820.3C	downstream-10K
							BraA03g063830.3C	downstream-10K
							BraA03g063840.3C	upstream-10K
MSTRG.974	A01（+）：7391401-7392148	1.1292	0.790426	0.5146	1	normal	BraA01g014000.3C	upstream-10K
							BraA01g014010.3C	upstream-10K
MSTRG.10261	A04（-）：6287027-6289354	0	8.33981	-16.3477	1	normal	BraA04g008900.3C	downstream-10K
MSTRG.10513	A04（-）：10406278-10407520	0.414315	3.70106	-3.15914	1	normal	BraA04g013260.3C	upstream-10K
MSTRG.10720	A04（+）：13071392-13071907	8.94823	13.5016	-0.593451	0.00163713	normal	BraA04g017130.3C	downstream-10K
							BraA04g017140.3C	upstream-10K
MSTRG.11067	A04（-）：16659769-16660733	1.22244	1.63203	-0.416899	0.0541766	normal	BraA04g022480.3C	upstream-10K
MSTRG.11458	A04（-）：19855203-19861396	0.136086	28.6284	-7.71679	1	normal	BraA04g028340.3C	downstream-10K
							BraA04g028350.3C	downstream-10K
MSTRG.11462	A04（-）：19877613-19878344	0.775318	224.605	-8.17839	1	normal	BraA04g028370.3C	downstream-10K
							BraA04g028380.3C	downstream-10K
							BraA04g028390.3C	upstream-10K
							BraA04g028400.3C	upstream-10K
MSTRG.12757	A05（-）：8685298-8686665	1.45313	2.01063	-0.468481	0.0181523	normal	BraA05g015120.3C	downstream-10K
MSTRG.12973	A05（-）：12617912-12618945	0	6.43949	-15.9747	1	normal	BraA05g019630.3C	downstream-10K
							BraA05g019640.3C	downstream-10K
							BraA05g019650.3C	upstream-10K
							BraA05g019660.3C	upstream-10K
MSTRG.13125	A05（+）：17609779-17610732	0.137248	1.83575	-3.74151	1	normal	BraA05g023720.3C	downstream-10K
MSTRG.13367	A05（+）：20716602-20717781	2.24511	2.88636	-0.362463	0.0655728	normal	BraA05g027630.3C	downstream-10K
							BraA05g027650.3C	upstream-10K
							BraA05g027660.3C	upstream-10K
MSTRG.13376	A05（-）：20807686-20809061	0.691388	6.51478	-3.23615	1	normal	BraA05g027770.3C	downstream-10K
							BraA05g027780.3C	upstream-10K
MSTRG.13522	A05（-）：22173242-22175852	6.67478	9.44768	-0.50124	0.0035146	normal	BraA05g030140.3C	downstream-10K
							BraA05g030160.3C	upstream-10K
MSTRG.13535	A05（-）：22302812-22305047	2.4091	2.521	-0.065503	0.371375	normal	BraA05g030330.3C	downstream-10K
							BraA05g030340.3C	upstream-10K
							BraA05g030350.3C	upstream-10K
MSTRG.13866	A05（+）：24851175-24851829	0.898791	231.23	-8.00713	1	normal	BraA05g035170.3C	downstream-10K
							BraA05g035180.3C	downstream-10K
							BraA05g035190.3C	downstream-10K
							BraA05g035200.3C	upstream-10K
							BraA05g035210.3C	upstream-10K
							BraA05g035220.3C	upstream-10K
MSTRG.14054	A05（+）：25901559-25902641	31.3436	45.5261	-0.538521	0.00199651	normal	BraA05g037670.3C	upstream-10K
							BraA05g037690.3C	upstream-10K
MSTRG.14073	A05（-）：26003368-26004373	0.01411	2.86141	-7.66386	1	normal	BraA05g037870.3C	upstream-10K
							BraA05g037880.3C	upstream-10K
							BraA05g037900.3C	upstream-10K
MSTRG.14109	A05（+）：26168936-26170679	1.19915	1.32973	-0.149119	0.345523	normal	BraA05g038270.3C	downstream-10K
							BraA05g038300.3C	upstream-10K
MSTRG.1447	A01（+）：11697265-11698584	0.1769	0.445294	-1.33182	1	normal	BraA01g021370.3C	downstream-10K
							BraA01g021380.3C	downstream-10K
MSTRG.1521	A01（+）：12545958-12547521	0	4.52737	-15.4664	1	normal	BraA01g022440.3C	downstream-10K
							BraA01g022460.3C	upstream-10K
MSTRG.15909	A06（-）：15583963-15586896	2.51701	2.75644	-0.131094	0.248082	normal	BraA06g023090.3C	upstream-10K
MSTRG.16765	A06（-）：24475048-24475574	0.312465	155.84	-8.96216	1	normal	BraA06g036360.3C	downstream-10K
							BraA06g036380.3C	upstream-10K
							BraA06g036390.3C	upstream-10K
							BraA06g036400.3C	upstream-10K
MSTRG.1680	A01（-）：15735798-15736930	5.86628	7.33541	-0.322433	0.0508832	normal	BraA01g025930.3C	downstream-10K
							BraA01g025940.3C	upstream-10K
MSTRG.17137	A06（-）：27255246-27259071	1.40177	2.50049	-0.834961	4.77361e-05	normal	BraA06g041290.3C	downstream-10K
							BraA06g041300.3C	downstream-10K
MSTRG.17274	A06（-）：28230295-28231770	4.2134	5.64373	-0.421662	0.0146876	normal	BraA06g043180.3C	downstream-10K
							BraA06g043190.3C	downstream-10K
							BraA06g043200.3C	downstream-10K
MSTRG.18015	A07（+）：11662822-11665250	0	1.45289	-13.8266	1	normal	BraA07g011980.3C	downstream-10K
MSTRG.1822	A01（-）：18780205-18782321	0.016769	2.39507	-7.15813	1	normal	BraA01g028590.3C	upstream-10K
MSTRG.18307	A07（+）：14876298-14878076	0	2.7387	-14.7412	1	normal	BraA07g017110.3C	downstream-10K
							BraA07g017120.3C	upstream-10K
							BraA07g017130.3C	upstream-10K
MSTRG.18883	A07（+）：19898094-19899726	0	2.00896	-14.2942	1	normal	BraA07g025920.3C	downstream-10K
							BraA07g025930.3C	downstream-10K
							BraA07g025940.3C	downstream-10K
MSTRG.1895	A01（+）：20185743-20186623	2.90903	3.68317	-0.340407	0.0530907	normal	BraA01g030120.3C	upstream-10K
MSTRG.19100	A07（+）：21484339-21487995	1.74844	703.564	-8.65247	1	normal	BraA07g029050.3C	upstream-10K
MSTRG.19481	A07（-）：24542551-24544540	0.132142	7.10128	-5.74792	1	normal	BraA07g034580.3C	downstream-10K
MSTRG.20606	A08（-）：7734598-7735228	0.047881	3.90524	-6.34981	1	normal	BraA08g008750.3C	upstream-10K
MSTRG.20871	A08（-）：11271915-11272958	0	6.65171	-16.0214	1	normal	BraA08g013070.3C	downstream-10K
							BraA08g013080.3C	upstream-10K
MSTRG.21197	A08（+）：15017325-15019160	3.07683	3.09268	-0.00741282	0.572003	normal	BraA08g019240.3C	downstream-10K
MSTRG.21267	A08（+）：15695059-15696711	0.056053	0.641437	-3.51644	1	normal	BraA08g020490.3C	downstream-10K
MSTRG.21547	A08（-）：17780743-17785465	0.093177	2.22711	-4.57906	1	normal	BraA08g024330.3C	downstream-10K
							BraA08g024340.3C	downstream-10K
MSTRG.21746	A08（+）：19325524-19327330	0	3.58127	-15.1282	1	normal	BraA08g027320.3C	downstream-10K
							BraA08g027340.3C	upstream-10K
MSTRG.2212	A01（-）：24691035-24691726	0	62.0711	-19.2436	1	normal	BraA01g036140.3C	downstream-10K
							BraA01g036150.3C	upstream-10K
							BraA01g036160.3C	upstream-10K
MSTRG.23306	A09（+）：7673001-7675174	0	12.5329	-16.9354	1	normal	BraA09g013070.3C	downstream-10K
MSTRG.23903	A09（+）：15569406-15572284	1.55601	1.8548	-0.253405	0.0963366	normal	BraA09g023390.3C	downstream-10K
							BraA09g023400.3C	downstream-10K
MSTRG.24023	A09（-）：17371304-17372058	0	1.59995	-13.9657	1	normal	BraA09g025800.3C	downstream-10K
							BraA09g025810.3C	upstream-10K
MSTRG.2406	A01（-）：26406984-26407825	0.227908	0.523304	-1.1992	1	normal	BraA01g039150.3C	downstream-10K
MSTRG.24082	A09（-）：18287344-18294930	0	3.11571	-14.9273	1	normal	BraA09g026910.3C	downstream-10K
MSTRG.24170	A09（+）：19420028-19423872	1.53201	1318.73	-9.74951	1	normal	BraA09g028390.3C	downstream-10K
MSTRG.24217	A09（-）：21188071-21189158	0.026347	2.67971	-6.6683	1	normal	BraA09g029550.3C	downstream-10K
MSTRG.2423	A01（-）：26544339-26546242	0.014911	8.06924	-9.07991	1	normal	BraA01g039440.3C	downstream-10K
							BraA01g039450.3C	downstream-10K
MSTRG.24600	A09（-）：29011701-29012736	0	6.78965	-16.0511	1	normal	BraA09g036630.3C	upstream-10K
MSTRG.24860	A09（+）：31644518-31646325	0.180458	9.58002	-5.73029	1	normal	BraA09g040530.3C	upstream-10K
MSTRG.24965	A09（-）：33060687-33062035	0	15.6589	-17.2566	1	normal	BraA09g042580.3C	downstream-10K
							BraA09g042590.3C	upstream-10K
MSTRG.25274	A09（+）：35692316-35692972	1.85498	2.00874	-0.114886	0.406967	normal	BraA09g047000.3C	downstream-10K
							BraA09g047010.3C	upstream-10K
							BraA09g047020.3C	upstream-10K
MSTRG.2580	A01（+）：27860741-27861966	9.06552	11.7084	-0.369086	0.0225514	normal	BraA01g041600.3C	downstream-10K
							BraA01g041620.3C	upstream-10K
MSTRG.26318	A09（+）：43429415-43431086	0.110549	40.0299	-8.50025	1	normal	BraA09g062650.3C	downstream-10K
MSTRG.26479	A09（-）：44536427-44539720	1.36703	538.464	-8.62166	1	normal	BraA09g065160.3C	downstream-10K
MSTRG.27311	A10（+）：11088787-11089226	0	6.24888	-15.9313	1	normal	BraA10g013620.3C	downstream-10K
							BraA10g013630.3C	downstream-10K
							BraA10g013650.3C	upstream-10K
MSTRG.27620	A10（-）：13954087-13955134	0	1.75138	-14.0962	1	normal	BraA10g018860.3C	downstream-10K
							BraA10g018880.3C	upstream-10K
							BraA10g018890.3C	upstream-10K
MSTRG.27629	A10（+）：14024298-14024806	0	4.04697	-15.3046	1	normal	BraA10g018960.3C	downstream-10K
							BraA10g018970.3C	upstream-10K
MSTRG.27823	A10（-）：15539838-15540421	0.02411	4.01142	-7.37834	1	normal	BraA10g021830.3C	upstream-10K
MSTRG.28248	A10（+）：18012874-18013379	13.1802	21.1077	-0.679399	0.000345184	normal	BraA10g027410.3C	downstream-10K
							BraA10g027420.3C	upstream-10K
MSTRG.3881	A02（-）：8405495-8406545	0	2.01496	-14.2985	1	normal	BraA02g015830.3C	upstream-10K
MSTRG.394	A01（-）：2566780-2567500	0.333169	74.5139	-7.80511	1	normal	BraA01g005350.3C	downstream-10K
MSTRG.4334	A02（-）：13528180-13529223	0.00333	3.45249	-10.0179	1	normal	BraA02g023080.3C	downstream-10K
							BraA02g023090.3C	downstream-10K
MSTRG.4854	A02（+）：23611771-23613810	0.018844	5.16794	-8.09934	1	normal	BraA02g034040.3C	upstream-10K
MSTRG.5384	A02（+）：29807206-29808293	7.08936	7.24693	-0.0317141	0.446942	normal	BraA02g042960.3C	downstream-10K
							BraA02g042970.3C	downstream-10K
							BraA02g042980.3C	upstream-10K
							BraA02g042990.3C	upstream-10K
							BraA02g043000.3C	upstream-10K
MSTRG.5534	A02（-）：31274403-31275472	0	1.84083	-14.1681	1	normal	BraA02g045560.3C	downstream-10K
MSTRG.6465	A03（-）：5558507-5559258	1.5248	20.6477	-3.75929	1	normal	BraA03g012900.3C	downstream-10K
							BraA03g012920.3C	downstream-1K
MSTRG.6619	A03（-）：6964825-6965279	0.843141	255.327	-8.24236	1	normal	BraA03g015560.3C	upstream-10K
							BraA03g015570.3C	upstream-10K
MSTRG.683	A01（+）：4788781-4792618	0.110558	10.5549	-6.57696	1	normal	BraA01g009490.3C	downstream-10K
MSTRG.7510	A03（-）：14048974-14049952	8.42753	9.19873	-0.126325	0.236507	normal	BraA03g028090.3C	downstream-10K
							BraA03g028100.3C	downstream-10K
							BraA03g028120.3C	upstream-10K
							BraA03g028130.3C	upstream-10K
MSTRG.8040	A03（+）：17524354-17526310	0.014501	3.33753	-7.84648	1	normal	BraA03g035540.3C	downstream-10K
							BraA03g035550.3C	upstream-10K
							BraA03g035560.3C	upstream-10K
MSTRG.8380	A03（-）：20489387-20490605	4.10066	5.73385	-0.483648	0.0126084	normal	BraA03g040990.3C	downstream-10K
							BraA03g041010.3C	downstream-10K
							BraA03g041020.3C	upstream-10K
MSTRG.8474	A03（+）：21218327-21219203	0	2.25958	-14.4638	1	normal	BraA03g042300.3C	upstream-10K
							BraA03g042310.3C	upstream-10K
MSTRG.8569	A03（+）：22045313-22047240	0	3.63089	-15.148	1	normal	BraA03g043670.3C	upstream-10K
MSTRG.9225	A03（-）：27927270-27929350	0	3.50832	-15.0985	1	normal	BraA03g053940.3C	downstream-10K
							BraA03g053950.3C	upstream-10K
MSTRG.9866	A04（-）：1261762-1262275	0.078481	4.49689	-5.84044	1	normal	BraA04g002050.3C	upstream-10K
MSTRG.10121	A04（-）：4416597-4417155	0.076036	1.40516	-4.20791	1	normal	BraA04g006560.3C	downstream-10K
							BraA04g006570.3C	downstream-10K
MSTRG.10150	A04（+）：4849617-4849845	0.409909	4.91096	-3.58263	1	normal	BraA04g007070.3C	downstream-10K
							BraA04g007080.3C	downstream-10K
MSTRG.10199	A04（+）：5550475-5550864	3.96172	5.26289	-0.409727	1	normal	BraA04g007980.3C	upstream-1K
MSTRG.10216	A04（+）：5811210-5812207	0	1.49688	-13.8697	1	normal	BraA04g008230.3C	upstream-10K
MSTRG.10220	A04（+）：5859051-5860198	0.061924	1.12082	-4.17791	1	normal	BraA04g008280.3C	downstream-10K
MSTRG.10249	A04（+）：6153368-6153855	0.029088	154.49	-12.3748	1	normal	BraA04g008750.3C	upstream-10K
MSTRG.10316	A04（+）：7713610-7714500	1.56873	2.72732	-0.79789	0.000303935	normal	BraA04g009830.3C	upstream-10K
MSTRG.10344	A04（+）：8097184-8097727	0	1.82621	-14.1566	1	normal	BraA04g010240.3C	downstream-10K
MSTRG.1046	A01（+）：8030324-8031436	0	1.2727	-13.6356	1	normal	BraA01g015200.3C	upstream-10K
MSTRG.10507	A04（+）：10315557-10316241	0.469931	1.13543	-1.27272	1	normal	BraA04g013150.3C	downstream-10K
MSTRG.10511	A04（+）：10374453-10377495	0	4.56371	-15.4779	1	normal	BraA04g013240.3C	upstream-10K
MSTRG.10547	A04（+）：10715974-10717468	0	0.501559	-12.2922	1	normal	BraA04g013750.3C	downstream-10K
							BraA04g013760.3C	downstream-10K
							BraA04g013770.3C	upstream-10K
MSTRG.10549	A04（+）：10741603-10742736	0.811856	314.698	-8.59853	1	normal	BraA04g013780.3C	downstream-10K
							BraA04g013810.3C	downstream-10K
MSTRG.10561	A04（+）：10794894-10796124	1.22623	4.61562	-1.9123	1	normal	BraA04g013870.3C	downstream-10K
							BraA04g013880.3C	downstream-10K
MSTRG.10623	A04（+）：11745636-11745903	0.444593	1.6505	-1.89234	1	normal	BraA04g015270.3C	downstream-10K
							BraA04g015280.3C	downstream-10K
							BraA04g015290.3C	upstream-10K
							BraA04g015300.3C	upstream-10K
MSTRG.10653	A04（+）：12036903-12038136	1.99006	2.28811	-0.201343	0.219148	normal	BraA04g015770.3C	downstream-10K
							BraA04g015780.3C	downstream-10K
MSTRG.10746	A04（+）：13388180-13388707	9.87041	11.7877	-0.256102	0.089947	normal	BraA04g017500.3C	downstream-10K
							BraA04g017510.3C	upstream-10K
MSTRG.10776	A04（+）：13664122-13664376	0	1.1739	-13.519	1	normal	BraA04g017920.3C	downstream-10K
							BraA04g017930.3C	downstream-10K
							BraA04g017940.3C	downstream-10K
MSTRG.10787	A04（+）：13767694-13769135	0.96223	7.97701	-3.05139	1	normal	BraA04g018120.3C	downstream-10K
							BraA04g018130.3C	upstream-10K
MSTRG.10797	A04（+）：13923436-13923801	0.223945	3.27777	-3.8715	1	normal	BraA04g018390.3C	upstream-10K
MSTRG.1080	A01（+）：8248028-8253398	0.110871	4.87853	-5.45949	1	normal	BraA01g015530.3C	downstream-10K
MSTRG.10823	A04（-）：14248741-14249928	1.13579	1.40628	-0.308192	0.115726	normal	BraA04g018860.3C	upstream-10K
MSTRG.10893	A04（+）：14888863-14889149	0	2.19116	-14.4194	1	normal	BraA04g019740.3C	downstream-10K
							BraA04g019750.3C	upstream-10K
							BraA04g019760.3C	upstream-10K
MSTRG.10961	A04（+）：15597717-15598000	1.05325	5.26669	-2.32205	1	normal	BraA04g020750.3C	downstream-10K
MSTRG.10969	A04（-）：15688315-15689088	0.772351	1.61369	-1.06303	1	normal	BraA04g020830.3C	downstream-10K
							BraA04g020840.3C	upstream-10K
MSTRG.11012	A04（-）：16173991-16175048	1.05244	1.09236	-0.0537037	1	normal	BraA04g021600.3C	upstream-10K
MSTRG.11070	A04（+）：16706562-16708129	0	2.31154	-14.4966	1	normal	BraA04g022530.3C	downstream-10K
MSTRG.11098	A04（+）：16973560-16974104	0.026046	1.64896	-5.98435	1	normal	BraA04g023020.3C	upstream-10K
MSTRG.11123	A04（+）：17214506-17215079	0.180687	1.26163	-2.80373	1	normal	BraA04g023360.3C	downstream-10K
							BraA04g023370.3C	upstream-10K
MSTRG.11136	A04（+）：17352744-17354173	0	3.1403	-14.9386	1	normal	BraA04g023650.3C	downstream-10K
							BraA04g023660.3C	downstream-10K
							BraA04g023670.3C	upstream-10K
							BraA04g023680.3C	upstream-10K
MSTRG.11183	A04（-）：17665304-17666656	0.038265	8.98306	-7.87504	1	normal	BraA04g024240.3C	downstream-10K
							BraA04g024250.3C	downstream-10K
							BraA04g024260.3C	upstream-10K
MSTRG.11301	A04（+）：18746417-18747830	0	10.5192	-16.6827	1	normal	BraA04g026270.3C	downstream-10K
							BraA04g026290.3C	upstream-10K
							BraA04g026300.3C	upstream-10K
MSTRG.11397	A04（+）：19440878-19441222	0	2.50006	-14.6097	1	normal	BraA04g027590.3C	upstream-10K
MSTRG.11469	A04（+）：20006157-20007900	10.6022	11.3612	-0.0997522	0.272164	normal	BraA04g028640.3C	downstream-10K
							BraA04g028650.3C	upstream-10K
							BraA04g028660.3C	upstream-10K
MSTRG.11591	A04（+）：20852480-20852715	2.33509	3.77845	-0.694316	1	normal	BraA04g030490.3C	downstream-10K
MSTRG.11707	A04（+）：21692329-21693698	1.15995	2.2388	-0.948661	2.24098e-05	normal	BraA04g032240.3C	upstream-10K
MSTRG.11714	A04（-）：21787465-21788115	0	4.29248	-15.3895	1	normal	BraA04g032330.3C	upstream-10K
MSTRG.12045	A05（+）：2214042-2214549	0	2.12159	-14.3729	1	normal	BraA05g004350.3C	upstream-10K
MSTRG.12068	A05（+）：2372127-2372332	1.37389	2.15682	-0.650641	1	normal	BraA05g004670.3C	upstream-10K
MSTRG.12070	A05（+）：2381284-2381608	0	2.20209	-14.4266	1	normal	BraA05g004680.3C	upstream-10K
MSTRG.12077	A05（+）：2449528-2450010	0	22.0036	-17.7474	1	normal	BraA05g004780.3C	downstream-10K
MSTRG.1212	A01（-）：9329875-9330378	1.45001	2.44201	-0.752003	1	normal	BraA01g017480.3C	downstream-10K
MSTRG.12189	A05（+）：3232723-3233108	0	29.9683	-18.1931	1	normal	BraA05g006390.3C	upstream-10K
MSTRG.12288	A05（-）：4078299-4079593	24.3906	39.2187	-0.685219	0.000152103	normal	BraA05g007980.3C	downstream-10K
							BraA05g007990.3C	downstream-10K
							BraA05g008000.3C	downstream-1K
MSTRG.12342	A05（-）：4556213-4556969	0	1.429	-13.8027	1	normal	BraA05g008740.3C	downstream-10K
MSTRG.12354	A05（+）：4647984-4649484	0.286295	3.29298	-3.52382	1	normal	BraA05g008840.3C	downstream-10K
							BraA05g008850.3C	upstream-10K
MSTRG.12505	A05（+）：5971201-5971730	0	1.2127	-13.5659	1	normal	BraA05g011160.3C	upstream-10K
MSTRG.12568	A05（+）：6473186-6473469	1.82192	1.89365	-0.0557047	1	normal	BraA05g011930.3C	upstream-10K
							BraA05g011940.3C	upstream-10K
MSTRG.12639	A05（+）：7217797-7218178	0.917373	1.20774	-0.396731	1	normal	BraA05g013050.3C	downstream-10K
							BraA05g013060.3C	downstream-10K
							BraA05g013070.3C	upstream-1K
MSTRG.12641	A05（-）：7236965-7240803	0.332862	51.5903	-7.27603	1	normal	BraA05g013090.3C	downstream-10K
MSTRG.12642	A05（+）：7236966-7237395	1.08335	53.3978	-5.62321	1	normal	BraA05g013090.3C	downstream-10K
MSTRG.12660	A05（+）：7467703-7468839	0.052407	38.019	-9.50274	1	normal	BraA05g013480.3C	downstream-10K
MSTRG.12712	A05（-）：8158075-8159717	0	12.6089	-16.9441	1	normal	BraA05g014330.3C	downstream-10K
MSTRG.12735	A05（+）：8345795-8346721	0.630908	1.16346	-0.882925	1	normal	BraA05g014720.3C	upstream-10K
MSTRG.12887	A05（-）：10780089-10780876	0.052927	2.21932	-5.38997	1	normal	BraA05g017780.3C	downstream-10K
							BraA05g017790.3C	downstream-10K
MSTRG.12899	A05（+）：10938217-10938796	0.128291	6.92316	-5.75394	1	normal	BraA05g017930.3C	upstream-10K
MSTRG.13018	A05（+）：13817939-13819315	3.40872	3.54419	-0.0562263	0.401412	normal	BraA05g020820.3C	downstream-10K
MSTRG.13041	A05（+）：15396156-15396534	0	2.72814	-14.7356	1	normal	BraA05g021610.3C	downstream-10K
							BraA05g021620.3C	downstream-10K
MSTRG.13084	A05（+）：16680696-16681335	0.811457	1.11337	-0.45635	1	normal	BraA05g022880.3C	downstream-10K
MSTRG.13103	A05（-）：17121539-17121871	0.237152	0.35091	-0.565289	1	normal	BraA05g023220.3C	downstream-10K
MSTRG.13124	A05（-）：17608345-17609070	0.144663	1.07599	-2.89489	1	normal	BraA05g023720.3C	downstream-10K
MSTRG.1313	A01（-）：10160772-10161711	0.463633	1.88574	-2.02408	1	normal	BraA01g019110.3C	upstream-10K
MSTRG.13163	A05（+）：18397132-18399512	0	3.41689	-15.0604	1	normal	BraA05g024480.3C	downstream-10K
MSTRG.13202	A05（-）：18760300-18768795	0.134772	3.13717	-4.54087	1	normal	BraA05g024990.3C	downstream-10K
							BraA05g025000.3C	downstream-10K
							BraA05g025010.3C	upstream-10K
MSTRG.13330	A05（+）：20306046-20307310	0.021265	2.32622	-6.77336	1	normal	BraA05g027040.3C	downstream-10K
							BraA05g027050.3C	downstream-10K
							BraA05g027060.3C	downstream-1K
							BraA05g027070.3C	upstream-10K
							BraA05g027080.3C	upstream-10K
							BraA05g027090.3C	upstream-10K
MSTRG.13364	A05（-）：20635897-20643683	1.20652	1.37366	-0.187173	1	normal	BraA05g027550.3C	downstream-10K
							BraA05g027560.3C	upstream-10K
MSTRG.13377	A05（-）：20815828-20816750	0	7.33756	-16.163	1	normal	BraA05g027780.3C	downstream-10K
MSTRG.13384	A05（+）：20907121-20907543	0	1.4895	-13.8625	1	normal	BraA05g027910.3C	upstream-10K
MSTRG.1346	A01（-）：10447524-10449444	2.19312	2.34079	-0.0940113	0.336953	normal	BraA01g019590.3C	downstream-10K
							BraA01g019600.3C	upstream-10K
MSTRG.13464	A05（-）：21668400-21669146	0.084997	33.643	-8.62868	1	normal	BraA05g029300.3C	upstream-10K
MSTRG.13564	A05（+）：22660437-22660815	0	1.15054	-13.49	1	normal	BraA05g030840.3C	upstream-10K
							BraA05g030850.3C	upstream-10K
MSTRG.13653	A05（+）：23267019-23267346	0	1.41454	-13.788	1	normal	BraA05g031960.3C	upstream-10K
							BraA05g031970.3C	upstream-10K
MSTRG.13690	A05（+）：23551590-23552297	0.688633	219.652	-8.31727	1	normal	BraA05g032490.3C	downstream-10K
							BraA05g032500.3C	downstream-10K
							BraA05g032510.3C	upstream-10K
MSTRG.13712	A05（+）：23802016-23802343	1.60519	3.7211	-1.21299	1	normal	BraA05g032940.3C	upstream-1K
							BraA05g032950.3C	upstream-10K
							BraA05g032960.3C	upstream-10K
MSTRG.1372	A01（+）：10789243-10789523	0.508007	1.35254	-1.41275	1	normal	BraA01g020080.3C	downstream-10K
							BraA01g020090.3C	upstream-1K
							BraA01g020100.3C	upstream-10K
MSTRG.13787	A05（+）：24414392-24414948	28.712	35.6313	-0.311491	0.0440827	normal	BraA05g034120.3C	downstream-10K
							BraA05g034130.3C	downstream-10K
							BraA05g034150.3C	upstream-10K
MSTRG.13807	A05（+）：24541698-24542077	0.04338	3.00364	-6.11354	1	normal	BraA05g034390.3C	downstream-10K
							BraA05g034400.3C	upstream-10K
							BraA05g034410.3C	upstream-10K
							BraA05g034420.3C	upstream-10K
MSTRG.13815	A05（+）：24569752-24570774	2.26061	2.62313	-0.214575	0.200693	normal	BraA05g034460.3C	downstream-10K
							BraA05g034470.3C	downstream-10K
							BraA05g034480.3C	downstream-10K
							BraA05g034490.3C	upstream-10K
							BraA05g034500.3C	upstream-10K
MSTRG.13909	A05（+）：25090427-25091103	0.293867	60.2251	-7.67906	1	normal	BraA05g035670.3C	downstream-10K
							BraA05g035680.3C	upstream-10K
MSTRG.13925	A05（-）：25178884-25179343	0	1.65527	-14.0148	1	normal	BraA05g035880.3C	downstream-10K
							BraA05g035890.3C	downstream-10K
							BraA05g035920.3C	upstream-1K
							BraA05g035930.3C	upstream-10K
							BraA05g035940.3C	upstream-10K
MSTRG.14043	A05（+）：25866572-25867085	0	2.76799	-14.7566	1	normal	BraA05g037540.3C	downstream-10K
							BraA05g037550.3C	downstream-10K
							BraA05g037560.3C	upstream-1K
							BraA05g037570.3C	upstream-10K
							BraA05g037580.3C	upstream-10K
							BraA05g037590.3C	upstream-10K
MSTRG.14079	A05（+）：26045382-26045697	8.30306	9.48596	-0.192151	0.206466	normal	BraA05g037980.3C	downstream-10K
							BraA05g038000.3C	downstream-10K
							BraA05g038010.3C	upstream-1K
							BraA05g038020.3C	upstream-10K
MSTRG.1412	A01（+）：11285758-11286381	23.3629	25.6738	-0.136076	0.212057	normal	BraA01g020800.3C	downstream-10K
							BraA01g020810.3C	upstream-10K
MSTRG.14133	A05（+）：26390175-26390691	2.29193	2.6782	-0.2247	0.206708	normal	BraA05g038640.3C	downstream-10K
							BraA05g038650.3C	upstream-10K
							BraA05g038660.3C	upstream-10K
							BraA05g038670.3C	upstream-10K
MSTRG.14143	A05（+）：26447853-26448598	0	18.8459	-17.5239	1	normal	BraA05g038780.3C	upstream-10K
							BraA05g038790.3C	upstream-10K
MSTRG.1424	A01（-）：11398311-11399660	0.031322	10.2718	-8.3573	1	normal	BraA01g020970.3C	downstream-10K
							BraA01g020980.3C	downstream-10K
MSTRG.1425	A01（+）：11399918-11400264	0	1.50908	-13.8814	1	normal	BraA01g020980.3C	downstream-10K
MSTRG.14277	A05（+）：27506029-27507866	0.189829	2.80445	-3.88495	1	normal	BraA05g040580.3C	downstream-10K
							BraA05g040590.3C	downstream-10K
							BraA05g040600.3C	upstream-10K
							BraA05g040610.3C	upstream-10K
MSTRG.14333	A05（-）：27798273-27799188	0.278498	1.14761	-2.0429	1	normal	BraA05g041230.3C	downstream-10K
							BraA05g041240.3C	downstream-1K
							BraA05g041250.3C	downstream-10K
							BraA05g041260.3C	downstream-10K
MSTRG.14582	A06（+）：1265990-1267302	0.822556	1.2094	-0.556102	1	normal	BraA06g002090.3C	upstream-10K
MSTRG.14658	A06（-）：2056177-2056878	1.73597	424.613	-7.93426	1	normal	BraA06g003400.3C	downstream-10K
							BraA06g003410.3C	upstream-10K
MSTRG.14706	A06（+）：2601419-2602141	0	3.25815	-14.9918	1	normal	BraA06g004350.3C	upstream-10K
							BraA06g004360.3C	upstream-10K
MSTRG.1471	A01（-）：11952004-11952479	0	2.34553	-14.5176	1	normal	BraA01g021750.3C	downstream-10K
							BraA01g021760.3C	downstream-10K
							BraA01g021770.3C	upstream-10K
MSTRG.14715	A06（-）：2623080-2623400	0.166155	0.237481	-0.515282	1	normal	BraA06g004390.3C	downstream-10K
							BraA06g004400.3C	upstream-10K
							BraA06g004410.3C	upstream-10K
MSTRG.14782	A06（+）：3209137-3209897	11.4299	12.4933	-0.128351	0.234856	normal	BraA06g005410.3C	downstream-10K
							BraA06g005420.3C	downstream-10K
MSTRG.14814	A06（+）：3421833-3422337	3.87151	4.21554	-0.122821	0.310305	normal	BraA06g005840.3C	upstream-10K
							BraA06g005850.3C	upstream-10K
							BraA06g005860.3C	upstream-10K
							BraA06g005870.3C	upstream-10K
MSTRG.14877	A06（+）：3782951-3793858	0.080558	8.47304	-6.71671	1	normal	BraA06g006710.3C	downstream-10K
MSTRG.1493	A01（+）：12334546-12335246	0.032497	1.57834	-5.60196	1	normal	BraA01g022140.3C	upstream-10K
							BraA01g022150.3C	upstream-10K
MSTRG.15004	A06（+）：4694951-4695598	0.833475	2.92401	-1.81073	1	normal	BraA06g008540.3C	upstream-10K
MSTRG.15090	A06（-）：5468271-5468709	4.23059	7.62478	-0.849837	0.000293567	normal	BraA06g010100.3C	downstream-10K
							BraA06g010110.3C	upstream-1K
MSTRG.15247	A06（-）：6700881-6701483	0.344391	2.36373	-2.77894	1	normal	BraA06g012590.3C	upstream-1K
							BraA06g012600.3C	upstream-10K
							BraA06g012610.3C	upstream-10K
MSTRG.15327	A06（+）：7246541-7246787	0.028735	2.15217	-6.22684	1	normal	BraA06g013720.3C	upstream-10K
MSTRG.1540	A01（+）：12892143-12892698	33.1656	45.5156	-0.456676	0.00624422	normal	BraA01g022890.3C	downstream-10K
MSTRG.1549	A01（-）：13169095-13169695	0	2.54791	-14.637	1	normal	BraA01g023160.3C	downstream-10K
							BraA01g023170.3C	upstream-10K
MSTRG.15587	A06（+）：9736197-9738053	0.026022	2.44352	-6.55309	1	normal	BraA06g017590.3C	downstream-10K
							BraA06g017610.3C	downstream-1K
							BraA06g017620.3C	upstream-10K
MSTRG.15589	A06（-）：9745633-9746101	0.68262	1.15226	-0.755312	1	normal	BraA06g017650.3C	upstream-10K
MSTRG.15596	A06（+）：9910678-9911006	0.74426	1.48299	-0.994632	1	normal	BraA06g017840.3C	upstream-10K
							BraA06g017850.3C	upstream-10K
MSTRG.15629	A06（-）：10283559-10285290	0	6.05039	-15.8847	1	normal	BraA06g018320.3C	upstream-10K
MSTRG.15640	A06（-）：10386586-10388731	3.9487	4.19289	-0.0865693	0.330996	normal	BraA06g018410.3C	downstream-10K
							BraA06g018420.3C	upstream-10K
MSTRG.15658	A06（-）：10569709-10570065	0.42942	2.39012	-2.47662	1	normal	BraA06g018680.3C	downstream-10K
							BraA06g018710.3C	upstream-10K
MSTRG.15675	A06（-）：10826453-10826860	0	15.3662	-17.2294	1	normal	BraA06g019050.3C	upstream-10K
MSTRG.15823	A06（+）：12903980-12904421	0	1.07749	-13.3954	1	normal	BraA06g021560.3C	upstream-10K
MSTRG.15850	A06（+）：13358398-13359689	0.070499	2.03095	-4.84841	1	normal	BraA06g022130.3C	upstream-10K
MSTRG.15854	A06（+）：13654917-13655429	0.403674	3.18025	-2.97788	1	normal	BraA06g022230.3C	upstream-10K
MSTRG.15862	A06（+）：13765585-13765788	1.84947	4.43535	-1.26194	1	normal	BraA06g022300.3C	upstream-10K
MSTRG.15915	A06（+）：15613372-15613668	108.77	114.488	-0.0739098	0.320071	normal	BraA06g023110.3C	upstream-10K
MSTRG.15963	A06（+）：16652469-16653041	1.00385	3.00316	-1.58093	1	normal	BraA06g024190.3C	upstream-10K
MSTRG.15973	A06（+）：16797869-16798546	1.26566	3.0329	-1.26081	1	normal	BraA06g024320.3C	downstream-10K
							BraA06g024330.3C	upstream-10K
MSTRG.16037	A06（+）：17803895-17804477	74.044	99.5657	-0.427266	0.00854211	normal	BraA06g025490.3C	downstream-10K
							BraA06g025500.3C	upstream-10K
MSTRG.16155	A06（+）：19219110-19219313	0.278331	1.90363	-2.77388	1	normal	BraA06g027470.3C	downstream-10K
							BraA06g027480.3C	downstream-10K
							BraA06g027490.3C	downstream-10K
							BraA06g027500.3C	upstream-1K
							BraA06g027510.3C	upstream-10K
							BraA06g027520.3C	upstream-10K
MSTRG.16226	A06（-）：19745485-19745981	0	1.46223	-13.8359	1	normal	BraA06g028520.3C	downstream-10K
							BraA06g028530.3C	upstream-10K
MSTRG.16238	A06（+）：19896581-19897900	0.511231	1.6826	-1.71865	1	normal	BraA06g028710.3C	downstream-10K
							BraA06g028720.3C	upstream-10K
MSTRG.16312	A06（+）：20607161-20607973	0.04717	1.20588	-4.67608	1	normal	BraA06g029810.3C	upstream-10K
MSTRG.16376	A06（+）：21256625-21257854	1.04336	2.37588	-1.18723	1	normal	BraA06g030750.3C	downstream-10K
							BraA06g030760.3C	downstream-10K
							BraA06g030770.3C	downstream-10K
							BraA06g030780.3C	upstream-10K
MSTRG.16387	A06（+）：21303036-21303437	3.20273	3.38934	-0.0817039	0.433068	normal	BraA06g030840.3C	upstream-10K
							BraA06g030850.3C	upstream-10K
MSTRG.16428	A06（+）：21658797-21660853	0.147454	2.39361	-4.02085	1	normal	BraA06g031440.3C	upstream-10K
MSTRG.16431	A06（+）：21707698-21708481	0.560126	321.442	-9.16459	1	normal	BraA06g031490.3C	downstream-10K
							BraA06g031500.3C	upstream-10K
							BraA06g031510.3C	upstream-10K
							BraA06g031520.3C	upstream-10K
MSTRG.16493	A06（+）：22377269-22377712	0.525449	2.06455	-1.9742	1	normal	BraA06g032600.3C	downstream-10K
							BraA06g032610.3C	upstream-10K
							BraA06g032620.3C	upstream-10K
							BraA06g032630.3C	upstream-10K
MSTRG.16542	A06（+）：22782561-22783089	0.255393	1.98097	-2.95541	1	normal	BraA06g033310.3C	downstream-10K
							BraA06g033320.3C	upstream-1K
							BraA06g033330.3C	upstream-10K
							BraA06g033340.3C	upstream-10K
MSTRG.16565	A06（+）：22982989-22983485	1.07923	8.80536	-3.02838	1	normal	BraA06g033670.3C	downstream-10K
							BraA06g033680.3C	upstream-10K
MSTRG.16577	A06（-）：23085730-23087017	11.5899	22.9397	-0.984972	4.01079e-07	normal	BraA06g033820.3C	downstream-10K
							BraA06g033830.3C	upstream-10K
							BraA06g033850.3C	upstream-10K
MSTRG.16628	A06（-）：23477831-23478770	0.26685	18.4989	-6.11526	1	normal	BraA06g034540.3C	downstream-10K
							BraA06g034550.3C	downstream-1K
							BraA06g034560.3C	upstream-10K
MSTRG.16698	A06（-）：23945917-23946427	0.847845	1.11095	-0.389925	1	normal	BraA06g035450.3C	downstream-10K
							BraA06g035460.3C	downstream-10K
							BraA06g035470.3C	upstream-10K
							BraA06g035480.3C	upstream-10K
							BraA06g035490.3C	upstream-10K
MSTRG.16701	A06（+）：23967140-23967449	0	1.49271	-13.8657	1	normal	BraA06g035500.3C	downstream-10K
							BraA06g035510.3C	downstream-10K
							BraA06g035520.3C	upstream-1K
							BraA06g035530.3C	upstream-10K
							BraA06g035540.3C	upstream-10K
MSTRG.1671	A01（+）：15512388-15517498	3.9768	4.11204	-0.0482467	0.490443	normal	BraA01g025710.3C	downstream-10K
							BraA01g025730.3C	upstream-10K
MSTRG.1673	A01（+）：15642172-15642900	0	3.95286	-15.2706	1	normal	BraA01g025810.3C	upstream-10K
MSTRG.16800	A06（+）：24674296-24675492	0.93445	1.63905	-0.810666	0.000617239	normal	BraA06g036760.3C	downstream-10K
							BraA06g036770.3C	upstream-10K
MSTRG.16863	A06（-）：25083786-25084628	2.29404	4.52924	-0.981377	8.48822e-06	normal	BraA06g037540.3C	downstream-10K
							BraA06g037550.3C	upstream-10K
MSTRG.16868	A06（+）：25123405-25123650	0	4.91255	-15.5842	1	normal	BraA06g037600.3C	downstream-10K
							BraA06g037610.3C	upstream-1K
MSTRG.16925	A06（+）：25433589-25434072	1.87606	2.59185	-0.466276	0.0393451	normal	BraA06g038240.3C	downstream-10K
							BraA06g038250.3C	upstream-10K
MSTRG.16967	A06（+）：25880754-25881267	0.160131	35.8306	-7.8058	1	normal	BraA06g038840.3C	upstream-10K
MSTRG.1698	A01（+）：16480155-16480359	0	1.45773	-13.8314	1	normal	BraA01g026390.3C	downstream-10K
MSTRG.17024	A06（+）：26406847-26407488	0.154773	49.3167	-8.31578	1	normal	BraA06g039740.3C	upstream-10K
MSTRG.17025	A06（+）：26407738-26408843	0	4.93028	-15.5894	1	normal	BraA06g039740.3C	upstream-10K
MSTRG.17037	A06（-）：26496868-26498719	0.065109	15.6316	-7.90739	1	normal	BraA06g039860.3C	downstream-10K
MSTRG.17180	A06（+）：27593419-27594075	0.083286	1.44844	-4.12028	1	normal	BraA06g041940.3C	downstream-10K
							BraA06g041950.3C	downstream-10K
							BraA06g041960.3C	upstream-10K
MSTRG.17191	A06（+）：27674019-27674335	0	1.7972	-14.1335	1	normal	BraA06g042050.3C	downstream-10K
							BraA06g042060.3C	downstream-10K
							BraA06g042070.3C	upstream-10K
							BraA06g042080.3C	upstream-10K
							BraA06g042090.3C	upstream-10K
							BraA06g042100.3C	upstream-10K
MSTRG.17263	A06（-）：28163608-28164265	0	6.68875	-16.0294	1	normal	BraA06g043000.3C	downstream-10K
							BraA06g043030.3C	downstream-10K
							BraA06g043040.3C	downstream-10K
							BraA06g043050.3C	upstream-10K
							BraA06g043060.3C	upstream-10K
							BraA06g043070.3C	upstream-10K
MSTRG.1733	A01（+）：17546312-17546803	0	2.16357	-14.4011	1	normal	BraA01g027250.3C	upstream-10K
MSTRG.17349	A06（+）：28829257-28831044	1.57204	1.79798	-0.193736	0.180302	normal	BraA06g044300.3C	upstream-10K
MSTRG.17513	A07（+）：1011922-1012202	0.714362	1.20666	-0.756294	1	normal	BraA07g001370.3C	upstream-1K
							BraA07g001380.3C	upstream-10K
MSTRG.17522	A07（-）：1137094-1138241	0.919783	405.478	-8.78412	1	normal	BraA07g001570.3C	downstream-10K
MSTRG.17566	A07（+）：1830326-1831406	0	1.669	-14.0267	1	normal	BraA07g002420.3C	upstream-10K
MSTRG.17575	A07（+）：1961676-1962233	0	3.46434	-15.0803	1	normal	BraA07g002590.3C	upstream-10K
MSTRG.1758	A01（+）：18017062-18018171	0	1.81118	-14.1446	1	normal	BraA01g027820.3C	downstream-10K
							BraA01g027830.3C	upstream-10K
MSTRG.17580	A07（+）：2055527-2059257	0	3.19723	-14.9645	1	normal	BraA07g002670.3C	downstream-10K
MSTRG.17636	A07（-）：2959732-2962143	0.664789	7.58517	-3.51221	1	normal	BraA07g003880.3C	downstream-10K
MSTRG.1766	A01（+）：18054797-18056066	6.72372	7.09599	-0.0777439	0.35401	normal	BraA01g027850.3C	downstream-10K
							BraA01g027860.3C	downstream-10K
MSTRG.17786	A07（+）：7937219-7937649	0	1.73027	-14.0787	1	normal	BraA07g007740.3C	upstream-10K
MSTRG.17944	A07（+）：10433871-10434111	0.723423	2.58814	-1.839	1	normal	BraA07g010560.3C	downstream-10K
							BraA07g010590.3C	upstream-10K
MSTRG.17951	A07（-）：10526071-10527456	4.52045	7.19149	-0.669825	0.000599435	normal	BraA07g010680.3C	downstream-10K
MSTRG.18034	A07（+）：11823390-11823651	0	2.33496	-14.5111	1	normal	BraA07g012310.3C	downstream-10K
MSTRG.18105	A07（-）：12525302-12526422	0.715663	4.87763	-2.76883	1	normal	BraA07g013370.3C	upstream-10K
							BraA07g013380.3C	upstream-10K
MSTRG.18160	A07（-）：13390503-13391587	10.4402	20.5451	-0.976645	3.37627e-07	normal	BraA07g014710.3C	downstream-10K
							BraA07g014720.3C	upstream-10K
							BraA07g014730.3C	upstream-10K
MSTRG.18218	A07（+）：14031753-14032158	0.093046	4.6905	-5.65565	1	normal	BraA07g015720.3C	downstream-10K
							BraA07g015730.3C	downstream-10K
							BraA07g015740.3C	upstream-10K
							BraA07g015750.3C	upstream-10K
							BraA07g015760.3C	upstream-10K
MSTRG.18263	A07（+）：14480818-14481768	0.563644	8.63213	-3.93686	1	normal	BraA07g016440.3C	downstream-10K
							BraA07g016450.3C	upstream-10K
							BraA07g016460.3C	upstream-10K
MSTRG.18284	A07（-）：14667080-14668010	0	2.58698	-14.659	1	normal	BraA07g016760.3C	upstream-10K
MSTRG.18309	A07（+）：14894233-14894561	0	2.87692	-14.8122	1	normal	BraA07g017140.3C	downstream-10K
							BraA07g017150.3C	upstream-10K
MSTRG.18364	A07（+）：15506375-15506719	1.72973	8.64411	-2.32117	1	normal	BraA07g018140.3C	upstream-10K
MSTRG.18388	A07（-）：15704214-15705477	0.369072	6.19299	-4.06866	1	normal	BraA07g018470.3C	upstream-10K
MSTRG.1844	A01（+）：19239749-19240342	1.54433	18.1089	-3.55164	1	normal	BraA01g029130.3C	downstream-10K
MSTRG.18474	A07（+）：16769705-16771071	0	2.66024	-14.6993	1	normal	BraA07g020090.3C	downstream-10K
							BraA07g020100.3C	downstream-10K
MSTRG.18483	A07（-）：16862719-16863321	0.061094	12.5107	-7.67791	1	normal	BraA07g020240.3C	downstream-10K
							BraA07g020250.3C	upstream-10K
							BraA07g020260.3C	upstream-10K
MSTRG.1849	A01（-）：19278780-19279556	0	9.27422	-16.5009	1	normal	BraA01g029190.3C	downstream-10K
							BraA01g029210.3C	upstream-10K
MSTRG.18527	A07（+）：17246150-17246413	0	1.20774	-13.56	1	normal	BraA07g020880.3C	downstream-10K
							BraA07g020890.3C	upstream-10K
MSTRG.18562	A07（+）：17521599-17521963	2.13989	4.11702	-0.94406	1	normal	BraA07g021380.3C	downstream-10K
							BraA07g021390.3C	downstream-10K
							BraA07g021400.3C	downstream-10K
							BraA07g021410.3C	upstream-1K
							BraA07g021420.3C	upstream-10K
MSTRG.18602	A07（-）：17808391-17811187	0.356561	81.0711	-7.82889	1	normal	BraA07g021960.3C	downstream-10K
							BraA07g021970.3C	upstream-10K
							BraA07g021980.3C	upstream-10K
MSTRG.18618	A07（+）：17971193-17971604	0	1.45339	-13.8271	1	normal	BraA07g022200.3C	upstream-10K
							BraA07g022210.3C	upstream-10K
MSTRG.18664	A07（+）：18367769-18368425	21.2891	21.7823	-0.033039	0.434366	normal	BraA07g022930.3C	downstream-10K
							BraA07g022940.3C	upstream-10K
MSTRG.18697	A07（+）：18630786-18631321	0	2.53937	-14.6322	1	normal	BraA07g023370.3C	downstream-10K
							BraA07g023380.3C	upstream-10K
MSTRG.18730	A07（+）：18876357-18876760	0.341724	2.91158	-3.0909	1	normal	BraA07g023870.3C	downstream-10K
							BraA07g023880.3C	downstream-10K
							BraA07g023890.3C	downstream-10K
							BraA07g023900.3C	upstream-10K
							BraA07g023910.3C	upstream-10K
							BraA07g023920.3C	upstream-10K
MSTRG.18737	A07（+）：18890066-18890644	1.2869	661.937	-9.00665	1	normal	BraA07g023900.3C	downstream-10K
							BraA07g023910.3C	downstream-10K
							BraA07g023920.3C	downstream-10K
							BraA07g023930.3C	downstream-10K
							BraA07g023940.3C	downstream-10K
							BraA07g023950.3C	upstream-10K
MSTRG.1877	A01（-）：19855118-19855913	2.62779	2.82844	-0.106153	0.353571	normal	BraA01g029730.3C	upstream-1K
							BraA01g029740.3C	upstream-10K
MSTRG.18784	A07（+）：19223956-19224521	3.80093	6.43308	-0.759157	0.000554947	normal	BraA07g024570.3C	downstream-10K
							BraA07g024580.3C	upstream-10K
MSTRG.18838	A07（+）：19537481-19538410	0.016248	1.93512	-6.89601	1	normal	BraA07g025280.3C	downstream-10K
							BraA07g025290.3C	downstream-1K
MSTRG.18877	A07（+）：19870838-19871823	0.042678	1.80208	-5.40002	1	normal	BraA07g025900.3C	upstream-10K
MSTRG.1890	A01（+）：20075380-20075708	0.515311	1.51414	-1.55498	1	normal	BraA01g029990.3C	downstream-10K
							BraA01g030000.3C	downstream-10K
MSTRG.18926	A07（+）：20166213-20166956	0	1.30499	-13.6717	1	normal	BraA07g026480.3C	downstream-10K
							BraA07g026490.3C	downstream-10K
							BraA07g026500.3C	downstream-10K
							BraA07g026510.3C	upstream-10K
							BraA07g026520.3C	upstream-10K
							BraA07g026530.3C	upstream-10K
MSTRG.19014	A07（+）：20955621-20956126	0	2.13397	-14.3813	1	normal	BraA07g027820.3C	downstream-10K
							BraA07g027830.3C	upstream-10K
							BraA07g027840.3C	upstream-10K
MSTRG.19041	A07（+）：21082689-21083232	0.041876	1.34903	-5.00965	1	normal	BraA07g028140.3C	downstream-10K
							BraA07g028150.3C	upstream-10K
MSTRG.19060	A07（+）：21249291-21250527	0.099483	29.0576	-8.19025	1	normal	BraA07g028530.3C	downstream-10K
							BraA07g028540.3C	downstream-10K
							BraA07g028550.3C	upstream-10K
							BraA07g028560.3C	upstream-10K
MSTRG.19084	A07（+）：21397098-21397347	0.814373	1.17515	-0.529088	1	normal	BraA07g028680.3C	downstream-10K
							BraA07g028870.3C	downstream-10K
							BraA07g028890.3C	upstream-10K
MSTRG.19098	A07（+）：21480249-21480714	0	1.53369	-13.9047	1	normal	BraA07g029040.3C	downstream-10K
MSTRG.19223	A07（+）：22597013-22597310	0.934621	1.48191	-0.665003	1	normal	BraA07g030980.3C	downstream-10K
MSTRG.19251	A07（+）：22835894-22836882	1.38718	1.45483	-0.0686906	0.457693	normal	BraA07g031380.3C	upstream-10K
MSTRG.19360	A07（+）：23745788-23746205	0	1.40699	-13.7803	1	normal	BraA07g033060.3C	downstream-10K
							BraA07g033070.3C	downstream-10K
							BraA07g033090.3C	upstream-10K
MSTRG.19403	A07（+）：23986315-23986734	0.048788	35.1162	-9.49139	1	normal	BraA07g033600.3C	downstream-10K
							BraA07g033610.3C	upstream-10K
MSTRG.19408	A07（+）：24009500-24009789	0.048948	1.44109	-4.87977	1	normal	BraA07g033620.3C	downstream-10K
							BraA07g033640.3C	downstream-10K
							BraA07g033650.3C	upstream-10K
MSTRG.19427	A07（+）：24163267-24163555	1.45213	3.71008	-1.35328	1	normal	BraA07g033860.3C	downstream-10K
							BraA07g033870.3C	upstream-10K
MSTRG.19493	A07（+）：24652882-24653277	10.5551	12.4996	-0.243945	0.104454	normal	BraA07g034730.3C	upstream-10K
MSTRG.19547	A07（+）：25004107-25004724	0	3.36366	-15.0377	1	normal	BraA07g035400.3C	upstream-10K
							BraA07g035410.3C	upstream-10K
MSTRG.1970	A01（-）：21542665-21543564	3.99392	7.48336	-0.90588	2.28315e-05	normal	BraA01g031690.3C	upstream-10K
							BraA01g031700.3C	upstream-10K
MSTRG.19723	A07（+）：26149415-26149990	3.45452	3.74941	-0.118178	0.346529	normal	BraA07g037780.3C	downstream-10K
							BraA07g037800.3C	upstream-1K
							BraA07g037810.3C	upstream-10K
MSTRG.19767	A07（-）：26524634-26524877	1.35604	2.01496	-0.571353	1	normal	BraA07g038530.3C	downstream-10K
							BraA07g038540.3C	downstream-10K
							BraA07g038550.3C	upstream-10K
							BraA07g038560.3C	upstream-10K
							BraA07g038570.3C	upstream-10K
MSTRG.19793	A07（+）：26631215-26632376	19.0449	26.0933	-0.454278	0.00627733	normal	BraA07g038800.3C	downstream-10K
							BraA07g038810.3C	upstream-10K
							BraA07g038820.3C	upstream-10K
MSTRG.19799	A07（+）：26640400-26641030	0	2.91114	-14.8293	1	normal	BraA07g038810.3C	downstream-10K
							BraA07g038820.3C	downstream-10K
							BraA07g038830.3C	upstream-10K
							BraA07g038840.3C	upstream-10K
							BraA07g038850.3C	upstream-10K
MSTRG.19816	A07（+）：26783158-26783559	0	5.91455	-15.852	1	normal	BraA07g039070.3C	downstream-10K
							BraA07g039080.3C	upstream-10K
MSTRG.19832	A07（+）：26867187-26867884	0.003057	0.004358	-0.51155	1	normal	BraA07g039220.3C	downstream-10K
							BraA07g039230.3C	downstream-10K
							BraA07g039240.3C	upstream-10K
							BraA07g039250.3C	upstream-10K
MSTRG.19836	A07（+）：26923154-26923609	0.382022	1.81542	-2.24858	1	normal	BraA07g039320.3C	upstream-10K
MSTRG.19925	A07（+）：27471259-27471727	0.10105	31.6313	-8.29014	1	normal	BraA07g040460.3C	downstream-10K
							BraA07g040470.3C	downstream-10K
							BraA07g040480.3C	upstream-10K
							BraA07g040490.3C	upstream-10K
MSTRG.19994	A07（+）：28030566-28030861	0	7.5597	-16.206	1	normal	BraA07g041570.3C	upstream-10K
MSTRG.20277	A08（+）：1748787-1749399	0	0.05533	-9.11192	1	normal	BraA08g002390.3C	downstream-10K
MSTRG.20315	A08（+）：2276537-2277498	0.275418	26.4495	-6.58547	1	normal	BraA08g003080.3C	upstream-10K
MSTRG.20327	A08（+）：2385175-2385501	0.611582	3.02443	-2.30605	1	normal	BraA08g003220.3C	downstream-10K
							BraA08g003230.3C	downstream-10K
MSTRG.2033	A01（+）：22526001-22526241	0	10.0633	-16.6187	1	normal	BraA01g033010.3C	downstream-10K
MSTRG.20344	A08（+）：2594498-2594705	0.204734	3.6403	-4.15224	1	normal	BraA08g003550.3C	upstream-10K
MSTRG.20348	A08（+）：2615486-2615866	0.260498	58.7933	-7.81824	1	normal	BraA08g003590.3C	downstream-10K
							BraA08g003600.3C	upstream-10K
MSTRG.20382	A08（+）：3065484-3067240	0	1.55109	-13.921	1	normal	BraA08g004210.3C	downstream-10K
MSTRG.20392	A08（-）：3176988-3183312	0	2.20598	-14.4291	1	normal	BraA08g004310.3C	downstream-10K
							BraA08g004320.3C	downstream-10K
MSTRG.20505	A08（+）：5223160-5224358	0	1.75503	-14.0992	1	normal	BraA08g006370.3C	downstream-1K
							BraA08g006380.3C	upstream-10K
MSTRG.20513	A08（-）：5452125-5454047	0	2.60513	-14.6691	1	normal	BraA08g006560.3C	upstream-10K
MSTRG.20580	A08（+）：7234259-7234635	0.053442	1.28233	-4.58465	1	normal	BraA08g008240.3C	downstream-10K
							BraA08g008250.3C	upstream-10K
							BraA08g008260.3C	upstream-10K
MSTRG.20595	A08（+）：7550466-7550875	0	6.60601	-16.0115	1	normal	BraA08g008540.3C	upstream-10K
							BraA08g008550.3C	upstream-10K
MSTRG.20612	A08（-）：7871673-7872119	0	1.172	-13.5167	1	normal	BraA08g008890.3C	upstream-10K
MSTRG.20645	A08（+）：8344574-8345659	0.061677	1.09371	-4.14835	1	normal	BraA08g009430.3C	downstream-10K
MSTRG.20713	A08（+）：9382578-9382848	0.51577	1.13032	-1.13193	1	normal	BraA08g010740.3C	upstream-1K
MSTRG.20761	A08（+）：10067063-10067818	2.23055	2.28488	-0.0347202	0.539666	normal	BraA08g011540.3C	downstream-10K
							BraA08g011550.3C	upstream-10K
MSTRG.20775	A08（-）：10204521-10206491	0	2.9106	-14.829	1	normal	BraA08g011750.3C	downstream-10K
MSTRG.20799	A08（-）：10456643-10457214	0	3.26443	-14.9945	1	normal	BraA08g012030.3C	downstream-10K
MSTRG.20801	A08（+）：10458093-10458933	0.162232	2.02476	-3.64162	1	normal	BraA08g012030.3C	downstream-10K
MSTRG.20848	A08（+）：10964828-10965291	0	2.6261	-14.6806	1	normal	BraA08g012710.3C	downstream-10K
							BraA08g012730.3C	downstream-10K
							BraA08g012750.3C	upstream-10K
MSTRG.20858	A08（+）：11103848-11104305	0.404161	34.4029	-6.41145	1	normal	BraA08g012900.3C	downstream-10K
							BraA08g012910.3C	upstream-10K
MSTRG.20889	A08（+）：11524130-11526087	0	2.51692	-14.6194	1	normal	BraA08g013450.3C	upstream-10K
MSTRG.20904	A08（-）：11698410-11698899	1.05735	1.43961	-0.445233	1	normal	BraA08g013950.3C	downstream-10K
							BraA08g013960.3C	downstream-10K
							BraA08g013970.3C	downstream-10K
MSTRG.2092	A01（+）：23258909-23259331	0	4.00728	-15.2903	1	normal	BraA01g033950.3C	downstream-10K
							BraA01g033960.3C	upstream-10K
							BraA01g033970.3C	upstream-10K
MSTRG.20989	A08（+）：12982044-12982398	0.911944	1.47008	-0.68888	1	normal	BraA08g015850.3C	downstream-10K
							BraA08g015860.3C	upstream-10K
							BraA08g015870.3C	upstream-10K
MSTRG.20996	A08（+）：13062546-13063015	1.49913	2.89549	-0.949682	1	normal	BraA08g015980.3C	upstream-10K
MSTRG.20999	A08（+）：13083517-13084728	0.454782	7.57434	-4.05787	1	normal	BraA08g015990.3C	downstream-10K
							BraA08g016000.3C	downstream-10K
MSTRG.21056	A08（+）：13689347-13691620	0	2.77259	-14.7589	1	normal	BraA08g016870.3C	downstream-10K
							BraA08g016880.3C	upstream-10K
							BraA08g016890.3C	upstream-10K
MSTRG.21081	A08（-）：13938678-13939273	21.0309	31.2317	-0.570503	0.00150734	normal	BraA08g017220.3C	downstream-10K
							BraA08g017230.3C	downstream-10K
MSTRG.21165	A08（+）：14666626-14667675	0.131024	3.16357	-4.59365	1	normal	BraA08g018580.3C	downstream-10K
							BraA08g018590.3C	downstream-10K
							BraA08g018610.3C	downstream-10K
							BraA08g018620.3C	upstream-10K
MSTRG.21178	A08（+）：14816208-14816613	0	4.28375	-15.3866	1	normal	BraA08g018860.3C	downstream-10K
MSTRG.21245	A08（+）：15412213-15412973	0.710917	1.24019	-0.802806	1	normal	BraA08g020090.3C	downstream-10K
MSTRG.21270	A08（+）：15704607-15705348	0	6.40979	-15.968	1	normal	BraA08g020500.3C	downstream-10K
MSTRG.21274	A08（-）：15744034-15744664	1.39806	1.48767	-0.0896213	1	normal	BraA08g020530.3C	downstream-10K
							BraA08g020540.3C	upstream-1K
							BraA08g020550.3C	upstream-10K
MSTRG.21311	A08（+）：15986231-15986636	0.837414	2.47484	-1.56332	1	normal	BraA08g021010.3C	downstream-10K
							BraA08g021040.3C	downstream-10K
MSTRG.21462	A08（+）：17261254-17262399	0	1.56828	-13.9369	1	normal	BraA08g023360.3C	upstream-10K
MSTRG.21522	A08（-）：17627041-17628894	0.005847	2.51756	-8.75012	1	normal	BraA08g024020.3C	downstream-10K
							BraA08g024030.3C	downstream-10K
							BraA08g024040.3C	downstream-10K
							BraA08g024060.3C	upstream-10K
MSTRG.21575	A08（-）：18010502-18011064	1.5044	1.50695	-0.00244046	1	normal	BraA08g024760.3C	downstream-10K
MSTRG.2160	A01（-）：24060461-24061664	0	27.6164	-18.0752	1	normal	BraA01g035120.3C	downstream-10K
							BraA01g035130.3C	upstream-10K
							BraA01g035140.3C	upstream-10K
MSTRG.2161	A01（-）：24070573-24071761	0	47.0221	-18.843	1	normal	BraA01g035130.3C	downstream-10K
							BraA01g035140.3C	downstream-10K
MSTRG.21626	A08（+）：18343734-18345749	0.339192	517.331	-10.5748	1	normal	BraA08g025450.3C	upstream-10K
MSTRG.2165	A01（+）：24132735-24133633	0.60432	99.7566	-7.36696	1	normal	BraA01g035260.3C	upstream-10K
							BraA01g035270.3C	upstream-10K
MSTRG.21709	A08（+）：19001192-19001796	0.061684	3.54667	-5.84542	1	normal	BraA08g026750.3C	upstream-10K
MSTRG.21721	A08（+）：19086519-19086937	0	2.94843	-14.8477	1	normal	BraA08g026870.3C	downstream-10K
							BraA08g026880.3C	downstream-10K
							BraA08g026890.3C	upstream-10K
							BraA08g026910.3C	upstream-10K
MSTRG.21744	A08（+）：19330194-19331070	4.06392	4.16225	-0.0344934	0.471347	normal	BraA08g027320.3C	downstream-10K
							BraA08g027340.3C	upstream-10K
MSTRG.2177	A01（-）：24214531-24216384	0.006553	3.21607	-8.93893	1	normal	BraA01g035360.3C	downstream-10K
							BraA01g035370.3C	downstream-10K
							BraA01g035380.3C	upstream-10K
							BraA01g035390.3C	upstream-10K
MSTRG.21971	A08（+）：20593317-20593806	0	2.13418	-14.3814	1	normal	BraA08g030250.3C	downstream-10K
							BraA08g030260.3C	downstream-10K
							BraA08g030270.3C	downstream-10K
							BraA08g030280.3C	downstream-10K
							BraA08g030290.3C	downstream-10K
							BraA08g030300.3C	upstream-10K
							BraA08g030310.3C	upstream-10K
MSTRG.21988	A08（+）：20706546-20707220	16.5156	19.0028	-0.202387	0.12412	normal	BraA08g030560.3C	downstream-10K
							BraA08g030570.3C	downstream-10K
							BraA08g030580.3C	upstream-10K
MSTRG.22073	A08（+）：21199268-21199503	0	3.52966	-15.1072	1	normal	BraA08g031660.3C	downstream-10K
MSTRG.22302	A08（+）：22504728-22506688	0.372667	172.407	-8.85372	1	normal	BraA08g034830.3C	upstream-10K
MSTRG.22359	A08（-）：22806028-22806912	0.02281	2.58928	-6.82674	1	normal	BraA08g035580.3C	downstream-10K
							BraA08g035590.3C	upstream-10K
							BraA08g035600.3C	upstream-10K
							BraA08g035610.3C	upstream-10K
MSTRG.22579	A09（+）：1573797-1575492	3.2279	3.40283	-0.0761362	0.349511	normal	BraA09g002490.3C	upstream-10K
MSTRG.22654	A09（-）：2257371-2258636	0	2.45662	-14.5844	1	normal	BraA09g003620.3C	downstream-10K
MSTRG.22773	A09（+）：3138021-3138607	0	15.9294	-17.2813	1	normal	BraA09g005310.3C	upstream-10K
MSTRG.22906	A09（+）：4268324-4269533	0	2.94132	-14.8442	1	normal	BraA09g007360.3C	downstream-10K
MSTRG.22914	A09（+）：4366108-4366809	0	1.68921	-14.0441	1	normal	BraA09g007520.3C	downstream-10K
							BraA09g007530.3C	upstream-10K
MSTRG.2305	A01（+）：25672851-25673710	0	6.16371	-15.9115	1	normal	BraA01g037740.3C	downstream-10K
							BraA01g037750.3C	upstream-10K
MSTRG.23051	A09（+）：5383355-5383570	1.15142	1.48782	-0.369782	1	normal	BraA09g009450.3C	upstream-10K
MSTRG.23109	A09（+）：5778302-5778688	0	2.41405	-14.5592	1	normal	BraA09g010110.3C	downstream-10K
MSTRG.23174	A09（+）：6356290-6358455	2.42341	3.07589	-0.343965	0.0452088	normal	BraA09g011040.3C	downstream-10K
MSTRG.2318	A01（+）：25867589-25868063	0.144198	21.9667	-7.25112	1	normal	BraA01g038050.3C	upstream-10K
MSTRG.23289	A09（+）：7533923-7534194	0.036194	1.59753	-5.46395	1	normal	BraA09g012850.3C	upstream-10K
MSTRG.23293	A09（+）：7623916-7624163	1.11797	1.24173	-0.151466	1	normal	BraA09g012950.3C	upstream-10K
MSTRG.23391	A09（+）：8526321-8526733	0.064522	15.8342	-7.93904	1	normal	BraA09g014590.3C	downstream-10K
							BraA09g014600.3C	downstream-10K
							BraA09g014620.3C	upstream-10K
							BraA09g014630.3C	upstream-10K
MSTRG.23412	A09（-）：8820460-8820870	0.080962	0.246152	-1.60423	1	normal	BraA09g015000.3C	upstream-10K
MSTRG.23447	A09（+）：9255597-9256683	0.026012	1.10014	-5.40236	1	normal	BraA09g015530.3C	upstream-10K
							BraA09g015540.3C	upstream-10K
MSTRG.23461	A09（-）：9400520-9401238	0.131274	1.46159	-3.47689	1	normal	BraA09g015700.3C	upstream-10K
MSTRG.23497	A09（-）：9961674-9962373	0	1.72466	-14.074	1	normal	BraA09g016270.3C	upstream-10K
MSTRG.23507	A09（+）：10140423-10141635	0.230592	1.31148	-2.50778	1	normal	BraA09g016500.3C	upstream-10K
MSTRG.2351	A01（+）：26084275-26084862	40.367	49.2155	-0.285935	0.0525752	normal	BraA01g038480.3C	upstream-1K
							BraA01g038490.3C	upstream-10K
							BraA01g038500.3C	upstream-10K
							BraA01g038510.3C	upstream-10K
MSTRG.23601	A09（+）：11561729-11562107	0	1.33736	-13.7071	1	normal	BraA09g018260.3C	downstream-10K
MSTRG.23604	A09（+）：11650189-11650569	0	15.7788	-17.2676	1	normal	BraA09g018330.3C	upstream-10K
MSTRG.23605	A09（+）：11651041-11652804	0.074045	1.10546	-3.9001	1	normal	BraA09g018330.3C	upstream-10K
MSTRG.23616	A09（+）：11739640-11740122	0	10.0893	-16.6225	1	normal	BraA09g018420.3C	downstream-10K
MSTRG.23645	A09（+）：12044386-12044790	2.46389	2.7397	-0.153077	0.34095	normal	BraA09g018820.3C	downstream-10K
							BraA09g018830.3C	upstream-10K
							BraA09g018840.3C	upstream-10K
MSTRG.23685	A09（+）：12470060-12471220	0	2.03808	-14.3149	1	normal	BraA09g019390.3C	upstream-10K
MSTRG.23696	A09（-）：12558128-12560404	0.205029	1.42579	-2.79786	1	normal	BraA09g019520.3C	downstream-10K
							BraA09g019530.3C	upstream-10K
							BraA09g019540.3C	upstream-10K
MSTRG.23742	A09（+）：13165239-13166688	0	2.57206	-14.6506	1	normal	BraA09g020310.3C	downstream-10K
							BraA09g020320.3C	downstream-10K
MSTRG.23798	A09（-）：13946149-13948486	1.25454	1.82478	-0.540558	0.00685893	normal	BraA09g021420.3C	upstream-10K
MSTRG.23893	A09（+）：15406834-15408790	0.006117	4.44952	-9.50661	1	normal	BraA09g023260.3C	downstream-10K
MSTRG.23894	A09（+）：15442314-15442936	0.074418	48.1002	-9.33618	1	normal	BraA09g023290.3C	downstream-10K
							BraA09g023300.3C	downstream-10K
MSTRG.2395	A01（+）：26375039-26376387	0.186894	34.0582	-7.50964	1	normal	BraA01g039100.3C	upstream-10K
MSTRG.23957	A09（+）：16462729-16463089	1.05156	1.15489	-0.135231	1	normal	BraA09g024540.3C	downstream-10K
MSTRG.23961	A09（+）：16480970-16482092	0	4.46445	-15.4462	1	normal	BraA09g024560.3C	upstream-10K
							BraA09g024570.3C	upstream-10K
[truncated: 1,380 more rows]

## Sheet: Table S3
Table S3 The mRNA sequencing analysis
Gene ID	E-366-2S-1 (FPKM)	E-366-2S-2 (FPKM)	E-366-2S-3 (FPKM)	E-366-2F-1 (FPKM)	E-366-2F-2 (FPKM)	E-366-2F-3 (FPKM)	L-366-2S-1 (FPKM)	L-366-2S-2 (FPKM)	L-366-2S-3 (FPKM)	L-366-2F-1 (FPKM)	L-366-2F-2 (FPKM)	L-366-2F-3 (FPKM)	E-366-2S vs E-366-2F Log2FC	E-366-2S vs E-366-2F P-Value	E-366-2S vs E-366-2F Regulative Pattern	E-366-2S vs E-366-2F Log2FC	E-366-2S vs E-366-2F P-Value	E-366-2S vs E-366-2F Regulative Pattern	GO_annotation	NR_annotation
BraA01g000290.3C	0.970637	1.20737	1.15669	2.60219	3.05509	2.96099	0.682893	0.541081	0.471188	367.69	362.716	362.674	-1.29545	3.83e-19	down	-9.20324	0	down	Molecular Function: protein serine/threonine kinase activity (GO:0004674);; Molecular Function: ATP binding (GO:0005524);; Biological Process: protein phosphorylation (GO:0006468);; Cellular Component: integral component of membrane (GO:0016021);;	PREDICTED: probable receptor-like protein kinase At4g39110 [Brassica rapa]
BraA01g001300.3C	2.04793	2.04987	2.06908	12.7559	9.7305	11.3601	1.56039	1.91501	2.39285	7.33856	7.56815	6.77857	-2.30001	5.35e-62	down	-2.2783	0.000525282	down	Molecular Function: transcription cofactor activity (GO:0003712);; Molecular Function: histone acetyltransferase activity (GO:0004402);; Molecular Function: calmodulin binding (GO:0005516);; Cellular Component: nucleus (GO:0005634);; Cellular Component: cytoplasm (GO:0005737);; Biological Process: regulation of transcription, DNA-templated (GO:0006355);; Molecular Function: zinc ion binding (GO:0…	BTB/POZ and TAZ domain-containing protein 5 [Brassica napus]
BraA01g002820.3C	0.254424	0	0.205357	3.02555	4.67253	4.49726	1.30166	1.03952	1.1836	758.56	763.896	757.294	-5.5545	8.14e-14	down	-9.84779	8.01e-43	down	Molecular Function: metal ion binding (GO:0046872);; Biological Process: pollen sperm cell differentiation (GO:0048235);;	PREDICTED: uncharacterized protein LOC103874360 [Brassica rapa]
BraA01g003370.3C	0.100789	0.154103	0.156079	2.62757	2.3857	2.56945	1.16069	1.10512	1.22028	643.67	643.809	637.649	-4.07576	4.4e-72	down	-9.12284	0	down	Molecular Function: beta-galactosidase activity (GO:0004565);; Cellular Component: cell wall (GO:0005618);; Cellular Component: vacuole (GO:0005773);; Biological Process: carbohydrate metabolic process (GO:0005975);; Molecular Function: carbohydrate binding (GO:0030246);; Cellular Component: apoplast (GO:0048046);;	PREDICTED: beta-galactosidase 11 [Brassica rapa]
BraA01g004250.3C	0.523048	0.376324	0.54193	6.24937	5.86518	6.37567	2.21197	2.34518	1.84822	1345.41	1362.13	1362.75	-3.56634	1.21e-88	down	-9.34232	0	down	Molecular Function: structural constituent of cell wall (GO:0005199);; Cellular Component: extracellular region (GO:0005576);; Cellular Component: cell wall (GO:0005618);; Cellular Component: nucleus (GO:0005634);; Biological Process: cell wall organization (GO:0071555);;	pollen-specific leucine-rich repeat extensin-like protein 4 isoform X1 [Brassica napus]
BraA01g005050.3C	0.861508	0.904562	0.966647	2.05901	2.09723	2.29864	0.152659	0.053349	0.135221	0.376777	0.38131	0.31216	-1.41953	0.000268454	down	-1.99994	0.000686718	down	--	BnaCnng75200D, partial [Brassica napus]
BraA01g005060.3C	0.853495	0.868191	0.958063	2.05889	2.09713	2.29856	0.151133	0.052413	0.019919	0.376692	0.38131	0.31216	-1.30875	0.000456432	down	-1.99994	0.000686718	down	--	PREDICTED: uncharacterized protein
BraA01g005330.3C	2.85447	2.98152	2.58491	11.3341	11.3075	11.3354	10.3605	10.5792	10.2282	46.5173	46.886	47.3667	-1.58844	0.000580494	down	-2.34692	0	down	Cellular Component: cytoplasm (GO:0005737);; Cellular Component: integral component of membrane (GO:0016021);;	uncharacterized protein LOC106444739 [Brassica napus]
BraA01g005450.3C	0.048648	0.05059	0.104768	0.454634	0.680402	0.463297	0.088916	0.107633	0.086539	86.799	88.9094	84.3994	-2.90687	8.03e-09	down	-9.75159	0	down	Molecular Function: GTPase activator activity (GO:0005096);; Biological Process: positive regulation of GTPase activity (GO:0043547);;	PREDICTED: probable ADP-ribosylation factor GTPase-activating protein AGD14 isoform X1 [Brassica rapa]
BraA01g006020.3C	0.167107	0.112207	0.065199	0.71522	0.876705	0.550644	0	0	0.025258	0.174206	0.202339	0.175789	-2.57373	1.52e-12	down	-4.2853	9.99e-11	down	Molecular Function: DNA binding (GO:0003677);; Molecular Function: ATP binding (GO:0005524);; Cellular Component: nucleus (GO:0005634);;	PREDICTED: CHD3-type chromatin-remodeling factor CHR7-like isoform X2 [Brassica rapa]
BraA01g007290.3C	0.54113	0.83421	0.444463	1.7991	1.41213	2.12584	0.111867	0	0.29814	0.845594	0.352141	0.326685	-2.26677	0.00613598	down	-4.45902	0.000909081	down	--	BnaA03g50180D [Brassica napus]
BraA01g009700.3C	0.205227	0.129537	0.054791	0.270062	0.178151	0.304095	0.66542	0.381097	0.571747	1.14568	1.41094	1.58585	-3.64366	0.00931023	down	-1.41831	1.25e-14	down	Molecular Function: transcription factor activity, sequence-specific DNA binding (GO:0003700);; Cellular Component: nucleus (GO:0005634);; Biological Process: regulation of transcription, DNA-templated (GO:0006355);; Molecular Function: sequence-specific DNA binding (GO:0043565);;	PREDICTED: probable WRKY transcription factor 28 [Brassica rapa]
BraA01g009750.3C	0.251602	0.212045	0.260758	0.779228	0.734278	0.915771	0.094197	0.147622	0.112439	0.33718	0.341759	0.364804	-1.74748	4.68e-33	down	-1.63572	2.08e-43	down	--	polyadenylate-binding protein, cytoplasmic and nuclear-like isoform X2 [Brassica napus]
BraA01g010110.3C	0.488791	1.27467	2.08694	8.23944	6.96635	8.23831	3.26042	2.99518	2.25083	1490.98	1457.24	1504.25	-2.47248	1.47e-11	down	-9.06712	0	down	Cellular Component: extracellular space (GO:0005615);;	PREDICTED: pollen-specific protein-like At4g18596 [Brassica rapa]
BraA01g010230.3C	9.5915	9.63926	9.77425	21.6918	23.0561	22.0052	29.3516	30.1546	30.7635	229.705	226.726	228.34	-1.11408	2.88e-87	down	-3.00047	0	down	Molecular Function: protein serine/threonine kinase activity (GO:0004674);; Molecular Function: protein binding (GO:0005515);; Molecular Function: ATP binding (GO:0005524);; Cellular Component: intracellular (GO:0005622);; Cellular Component: plasma membrane (GO:0005886);; Cellular Component: integral component of membrane (GO:0016021);; Biological Process: peptidyl-serine phosphorylation (GO:001…	PREDICTED: CBL-interacting serine/threonine-protein kinase 12 [Brassica rapa]
BraA01g010630.3C	1.27582	1.32469	1.3431	3.94241	3.72727	3.99604	0	0	0	0.184074	0.189927	0.300558	-1.52308	6.55e-33	down	-17.2263	8.31e-09	down	Molecular Function: nucleic acid binding (GO:0003676);; Cellular Component: transcription factor TFIIE complex (GO:0005673);; Biological Process: gene expression (GO:0010467);; Biological Process: cellular macromolecule biosynthetic process (GO:0034645);; Biological Process: primary metabolic process (GO:0044238);; Biological Process: cellular nitrogen compound biosynthetic process (GO:0044271);;	PREDICTED: general transcription factor IIE subunit 1-like [Brassica rapa]
BraA01g013200.3C	2.77772	2.53203	2.30203	6.65904	5.27484	6.44896	22.6111	21.4349	23.7871	68.5636	70.324	65.4448	-1.23532	1.32e-20	down	-1.65899	0	down	Molecular Function: trehalose-phosphatase activity (GO:0004805);; Cellular Component: cytoplasm (GO:0005737);; Biological Process: trehalose biosynthetic process (GO:0005992);; Biological Process: dephosphorylation (GO:0016311);; Biological Process: trehalose metabolism in response to stress (GO:0070413);;	PREDICTED: probable trehalose-phosphate phosphatase G [Brassica rapa]
BraA01g014920.3C	2.12941	1.77987	1.89542	6.26095	6.02147	6.47948	0.007401	0.014728	0.022434	17.4438	18.3289	18.1377	-1.53893	1.2e-75	down	-9.84722	2.04e-92	down	Molecular Function: microtubule motor activity (GO:0003777);; Molecular Function: ATP binding (GO:0005524);; Cellular Component: nucleus (GO:0005634);; Cellular Component: microtubule (GO:0005874);; Biological Process: microtubule-based movement (GO:0007018);; Molecular Function: microtubule binding (GO:0008017);;	PREDICTED: kinesin-like protein KIN-7I [Brassica rapa]
BraA01g015410.3C	0.942812	1.112	1.17517	8.08246	8.56763	7.98319	4.07797	3.43537	3.23171	2152.58	2132.41	2143.2	-2.82358	4.42e-54	down	-9.18354	0	down	Cellular Component: vacuole (GO:0005773);; Cellular Component: chloroplast (GO:0009507);; Biological Process: negative regulation of catalytic activity (GO:0043086);; Molecular Function: pectinesterase inhibitor activity (GO:0046910);; Cellular Component: apoplast (GO:0048046);;	PREDICTED: uncharacterized protein LOC103862363 [Brassica rapa]
BraA01g018050.3C	10.2475	11.7906	9.59411	37.4952	36.0647	34.9238	7.05782	7.62324	5.66361	13.0096	12.7689	11.8837	-1.73396	2.44e-106	down	-1.02962	1.62e-79	down	Molecular Function: transcription factor activity, sequence-specific DNA binding (GO:0003700);; Cellular Component: nucleus (GO:0005634);; Biological Process: regulation of transcription, DNA-templated (GO:0006355);; Molecular Function: zinc ion binding (GO:0008270);;	PREDICTED: zinc finger protein HD1 [Brassica rapa]
BraA01g018680.3C	0.150742	0.268745	0.169806	2.11164	2.52017	2.9057	1.31726	1.12915	1.39062	284.542	277.996	282.726	-4.38737	4.67e-13	down	-7.62396	0	down	Molecular Function: calcium ion binding (GO:0005509);; Cellular Component: proteinaceous extracellular matrix (GO:0005578);; Cellular Component: Golgi apparatus (GO:0005794);; Biological Process: signal transduction (GO:0007165);; Cellular Component: integral component of membrane (GO:0016021);;	PREDICTED: calumenin-A [Brassica rapa]
BraA01g018800.3C	0.613094	0.658279	0.623595	3.77166	2.56108	2.9688	0.34911	0.286825	0.516564	2.95468	2.97023	2.9625	-2.22324	2.61e-29	down	-3.09471	9.43e-96	down	Cellular Component: cell (GO:0005623);; Biological Process: cellular ion homeostasis (GO:0006873);; Molecular Function: voltage-gated anion channel activity (GO:0008308);; Cellular Component: integral component of membrane (GO:0016021);; Biological Process: regulation of anion transmembrane transport (GO:1903959);;	PREDICTED: S-type anion channel SLAH2-like isoform X1 [Brassica rapa]
BraA01g019030.3C	0.111216	0.088117	0.172686	1.04129	1.18072	1.0865	1.38222	1.99071	1.10093	157.788	160.466	165.698	-3.32187	6.1e-06	down	-6.50905	0	down	Cellular Component: plasma membrane (GO:0005886);; Cellular Component: integral component of membrane (GO:0016021);; Cellular Component: anchored component of membrane (GO:0031225);; Cellular Component: pollen tube (GO:0090406);;	PREDICTED: GPI-anchored protein LORELEI-like [Brassica rapa]
BraA01g025100.3C	0	0	0	0.238033	0.10572	0.093711	0.059562	0.022556	0.102577	31.7017	32.8726	31.7055	-15.7028	0.00998602	down	-9.00558	8.64e-102	down	Cellular Component: nucleus (GO:0005634);;	PREDICTED: low-temperature-induced 65 kDa protein [Brassica rapa]
BraA01g026960.3C	0.244292	0.287115	0.263952	0.647014	1.02229	0.936673	0.533608	0.591115	0.829154	973.737	960.856	961.568	-3.05886	0.000339445	down	-11.9865	3.49e-36	down	--	PREDICTED: uncharacterized protein LOC108848644 [Raphanus sativus]
BraA01g027220.3C	0.148828	0.436589	0.233146	4.29801	4.55392	3.91646	1.12689	2.10379	0.935839	916.533	925.95	885.731	-5.6534	0.000713669	down	-11.0119	6.29e-30	down	Cellular Component: integral component of membrane (GO:0016021);;	PREDICTED: uncharacterized protein LOC103828765 [Brassica rapa]
BraA01g028210.3C	3.32614	3.10797	3.12704	19.3918	16.5009	22.0231	0	0	0.054266	5.33026	5.42792	3.40063	-2.47267	5.47e-52	down	-8.19433	1.86e-14	down	Cellular Component: integral component of membrane (GO:0016021);;	PREDICTED: uncharacterized protein LOC103829797 [Brassica rapa]
BraA01g028330.3C	2.17612	1.98359	2.26963	7.94826	8.51404	6.7279	0.445452	0.687597	0.317421	0.923621	0.72067	1.03072	-1.75256	1.57e-53	down	-2.81627	3.02e-07	down	Molecular Function: GTPase activity (GO:0003924);; Molecular Function: GTP binding (GO:0005525);;	PREDICTED: dynamin-related protein 4C-like [Brassica rapa]
BraA01g029230.3C	0.965671	0.368848	0.234594	13.7684	13.0297	13.361	3.79885	4.70611	3.82163	2624.47	2565.24	2885.9	-4.89072	6.1e-19	down	-9.40203	0	down	--	PREDICTED: protein RALF-like 15 [Brassica rapa]
BraA01g029690.3C	0.148677	0.043192	0.200121	1.79547	1.85788	1.95331	0.272047	0.558477	0.453434	321.502	328.261	325.096	-4.41705	1e-13	down	-9.62775	0	down	Molecular Function: protein serine/threonine kinase activity (GO:0004674);; Molecular Function: ATP binding (GO:0005524);; Biological Process: protein phosphorylation (GO:0006468);;	PREDICTED: serine/threonine-protein kinase CDL1-like [Brassica rapa]
BraA01g029770.3C	2.11233	2.58151	2.2904	5.56433	5.23911	4.87313	4.73069	4.07482	4.05844	31.1779	29.6602	32.0668	-1.11358	1.82e-21	down	-2.9223	0	down	Cellular Component: cytoplasm (GO:0005737);; Molecular Function: hydrolase activity (GO:0016787);;	PREDICTED: probable esterase KAI2 [Brassica rapa]
BraA01g030410.3C	0.569153	1.41964	0.645002	5.55068	4.27944	6.18995	0.221301	0.243699	0.095103	10.9541	12.8868	13.5718	-2.53915	8.09e-16	down	-9.13934	4.96e-24	down	Molecular Function: ATP binding (GO:0005524);; Cellular Component: mitochondrion (GO:0005739);; Biological Process: tRNA modification (GO:0006400);; Cellular Component: chloroplast (GO:0009507);; Biological Process: cytokinin biosynthetic process (GO:0009691);; Molecular Function: AMP dimethylallyltransferase activity (GO:0009824);; Biological Process: pollen tube growth (GO:0009860);; Molecular …	adenylate isopentenyltransferase 7, mitochondrial-like [Brassica napus]
BraA01g031500.3C	3.23202	3.59692	3.26857	7.93214	8.62491	8.98782	41.1792	39.2782	39.7312	109.58	107.887	103.937	-1.35128	1.24e-48	down	-1.56063	0	down	Molecular Function: protein kinase activity (GO:0004672);; Molecular Function: ATP binding (GO:0005524);; Cellular Component: nucleus (GO:0005634);; Cellular Component: plasma membrane (GO:0005886);; Biological Process: protein phosphorylation (GO:0006468);;	PREDICTED: serine/threonine-protein kinase HT1-like [Brassica rapa]
BraA01g031700.3C	0.035124	0.085144	0.066934	0.769631	1.20484	0.928029	0.034633	0	0	1.18114	1.91327	1.48489	-3.81758	3.06e-10	down	-6.8763	2.16e-14	down	Cellular Component: mitochondrial inner membrane (GO:0005743);; Molecular Function: alternative oxidase activity (GO:0009916);; Cellular Component: integral component of membrane (GO:0016021);; Molecular Function: metal ion binding (GO:0046872);; Biological Process: oxidation-reduction process (GO:0055114);; Cellular Component: respiratory chain (GO:0070469);;	PREDICTED: ubiquinol oxidase 1b, mitochondrial [Brassica rapa]
BraA01g031880.3C	2.13316	2.49316	2.17547	8.61757	9.04165	8.55749	0	0	0	0.05881	0.245656	0.102682	-1.80323	1.74e-54	down	-15.9507	6.02e-05	down	--	PREDICTED: uncharacterized protein LOC103834883 [Brassica rapa]
BraA01g032120.3C	0.085509	0.401876	0.239499	2.33095	1.08638	1.13875	1.18611	0.547431	0.501242	432.416	432.225	439.358	-2.53602	0.00172569	down	-9.44013	0	down	Cellular Component: nucleus (GO:0005634);;	uncharacterized protein BNAA01G24980D [Brassica napus]
BraA01g032730.3C	0.259967	0.133986	0	2.31893	2.14548	3.5304	0.897991	1.66323	1.41403	803.555	807.081	902.237	-3.99986	0.000208597	down	-9.23563	3.87e-294	down	--	PREDICTED: uncharacterized protein
BraA01g033000.3C	0.209025	0.347288	0.372342	1.40642	1.28188	1.62851	0.39871	0.484119	0.35943	328.261	329.966	327.419	-2.28396	5.58e-18	down	-9.73071	0	down	Molecular Function: hydrolase activity, hydrolyzing O-glycosyl compounds (GO:0004553);; Cellular Component: plasma membrane (GO:0005886);; Molecular Function: electron carrier activity (GO:0009055);; Biological Process: cellulose microfibril organization (GO:0010215);; Cellular Component: integral component of membrane (GO:0016021);; Biological Process: cell growth (GO:0016049);; Molecular Functi…	PREDICTED: COBRA-like protein 10 [Brassica rapa]
BraA01g033030.3C	0	0.021758	0	0.568577	0.424263	0.434976	0.147649	0.164049	0.091677	89.4694	86.7428	86.1353	-15.5101	0.0084965	down	-10.0921	0	down	Molecular Function: protein serine/threonine kinase activity (GO:0004674);; Molecular Function: ATP binding (GO:0005524);; Biological Process: protein phosphorylation (GO:0006468);; Biological Process: defense response (GO:0006952);; Cellular Component: chloroplast (GO:0009507);;	PREDICTED: serine/threonine-protein kinase PBS1-like [Brassica rapa]
BraA01g033930.3C	0.385002	0.858864	0.181534	2.41196	1.82517	4.11119	1.01625	0.696422	0.494943	1.25583	0.479618	2.6767	-2.415	0.00312573	down	-1.05443	0.00676608	down	--	PREDICTED: uncharacterized protein LOC103837555 [Brassica rapa]
BraA01g033950.3C	0.227662	0.052021	0.267492	1.87363	2.45867	2.34311	0.693717	0.594213	0.505773	630.964	638.526	623.292	-3.55533	3.39e-23	down	-10.4394	1.34e-36	down	Molecular Function: structural constituent of cell wall (GO:0005199);; Cellular Component: extracellular region (GO:0005576);; Cellular Component: cell wall (GO:0005618);; Cellular Component: nucleus (GO:0005634);; Cellular Component: integral component of membrane (GO:0016021);; Biological Process: cell wall organization (GO:0071555);;	PREDICTED: pollen-specific leucine-rich repeat extensin-like protein 1 [Brassica rapa]
BraA01g034030.3C	7.8634	7.27972	8.49074	20.8246	20.6543	20.1692	0.048537	0.032356	0.188982	0.108013	0.317239	0.262151	-1.36294	1.07e-105	down	-1.37849	0.000936636	down	Cellular Component: peroxisome (GO:0005777);; Biological Process: regulation of gene expression (GO:0010468);;	PREDICTED: uncharacterized protein LOC103837637 [Brassica rapa]
BraA01g034130.3C	0.403625	0.352576	0.226911	2.12757	2.27891	2.2273	0.669865	0.533951	0.734529	470.602	477.025	468.74	-2.74585	1.7e-39	down	-9.47827	0	down	Molecular Function: transmembrane receptor protein serine/threonine kinase activity (GO:0004675);; Molecular Function: ATP binding (GO:0005524);; Cellular Component: plasma membrane (GO:0005886);; Biological Process: protein phosphorylation (GO:0006468);; Biological Process: cell surface receptor signaling pathway (GO:0007166);; Cellular Component: integral component of membrane (GO:0016021);;	PREDICTED: putative proline-rich receptor-like protein kinase PERK6 [Brassica rapa]
BraA01g036690.3C	100.772	98.4425	100.05	673.481	657.449	664.993	27.2936	27.2028	24.8279	60.1382	60.4046	59.87	-2.68572	0	down	-1.25267	0	down	Cellular Component: chloroplast (GO:0009507);;	PREDICTED: stem-specific protein TSJT1-like [Brassica rapa]
BraA01g036770.3C	0.113217	0.072707	0	0.861858	1.08175	1.01917	0.303507	0.446081	0.189026	1.30529	1.27139	1.15403	-16.7472	0.00107594	down	-2.20642	0.000845906	down	Molecular Function: carbohydrate binding (GO:0030246);;	lectin-like protein LEC [Brassica napus]
BraA01g037470.3C	0.258854	0.158272	0.086104	2.52888	2.01676	2.62253	1.13581	1.09515	0.973587	12.9948	12.7164	13.5643	-4.01277	7.62e-09	down	-3.65578	2.99e-107	down	--	PREDICTED: dormancy-associated protein homolog 4-like [Brassica rapa]
BraA01g038160.3C	0.760452	0.820389	1.15773	15.7695	15.2632	16.3161	5.40716	5.01227	4.84025	3183.68	3197.6	3149.35	-3.8919	2.67e-231	down	-8.78715	0	down	Molecular Function: copper ion binding (GO:0005507);; Cellular Component: extracellular region (GO:0005576);; Cellular Component: plant-type cell wall (GO:0009505);; Cellular Component: plasmodesma (GO:0009506);; Molecular Function: oxidoreductase activity, oxidizing metal ions (GO:0016722);; Biological Process: oxidation-reduction process (GO:0055114);;	L-ascorbate oxidase homolog [Brassica napus]
BraA01g039450.3C	0.494076	0.507334	0.38984	1.6776	2.22682	1.70037	1.68642	2.25388	1.81577	302.331	308.847	313.441	-2.38604	0.00130467	down	-7.28663	0	down	Cellular Component: nucleus (GO:0005634);;	PREDICTED: uncharacterized protein LOC103846060 [Brassica rapa]
BraA01g039860.3C	17.8191	19.1697	18.0003	48.8436	48.257	47.4849	35.7089	32.2476	36.388	221.451	225.762	223.746	-1.33117	1.35e-48	down	-2.74268	0	down	--	PREDICTED: wound-induced protein 1-like [Brassica rapa]
BraA01g039900.3C	0.832638	0.512053	0.404229	3.20882	4.19771	4.24318	0	0.174325	0.438946	0.668506	0.75263	0.480436	-2.55637	2.17e-06	down	-2.41492	0.00409027	down	Biological Process: regulation of innate immune response (GO:0045088);;	BnaA01g31330D [Brassica napus]
BraA01g040180.3C	0.027626	0.043656	0.172704	0.681243	1.26203	0.173816	0	0.303744	0	0.6266	2.0104	1.18203	-3.20156	0.00729536	down	-3.56763	2.93e-06	down	Molecular Function: mRNA binding (GO:0003729);; Molecular Function: 3-hydroxyacyl-CoA dehydrogenase activity (GO:0003857);; Molecular Function: dodecenoyl-CoA delta-isomerase activity (GO:0004165);; Molecular Function: enoyl-CoA hydratase activity (GO:0004300);; Cellular Component: cell wall (GO:0005618);; Cellular Component: peroxisome (GO:0005777);; Biological Process: fatty acid beta-oxidation…	PREDICTED: peroxisomal fatty acid beta-oxidation multifunctional protein AIM1-like isoform X1 [Brassica rapa]
BraA01g041010.3C	6.48962	7.37182	7.65516	19.501	18.7838	19.1218	4.85037	4.55132	5.39827	20.3	20.5412	19.4329	-1.21184	6.92e-64	down	-1.67467	7.13e-226	down	Molecular Function: protein serine/threonine kinase activity (GO:0004674);; Molecular Function: ATP binding (GO:0005524);; Cellular Component: nucleus (GO:0005634);; Cellular Component: cytoplasm (GO:0005737);; Biological Process: protein phosphorylation (GO:0006468);; Biological Process: response to heat (GO:0009408);; Biological Process: response to cold (GO:0009409);; Biological Process: respo…	BnaA01g32300D [Brassica napus]
BraA01g041040.3C	0.054093	0.081025	0.14232	0.236769	0.18678	0.371884	0.029396	0	0	1.20137	1.08417	1.29363	-1.48937	0.00996023	down	-6.81577	3.09e-21	down	Cellular Component: Golgi stack (GO:0005795);; Biological Process: intracellular protein transport (GO:0006886);; Biological Process: intra-Golgi vesicle-mediated transport (GO:0006891);; Molecular Function: protein transporter activity (GO:0008565);;	PREDICTED: target of Myb protein 1 isoform X2 [Brassica oleracea var. oleracea]
BraA01g041270.3C	0.398038	0.356339	0.239084	2.08855	2.12455	2.04187	1.15538	1.07192	0.907838	1829.39	1808.8	1787.72	-2.67806	1.39e-20	down	-10.8037	0	down	Molecular Function: polygalacturonase activity (GO:0004650);; Cellular Component: extracellular region (GO:0005576);; Cellular Component: cell wall (GO:0005618);; Biological Process: carbohydrate metabolic process (GO:0005975);; Molecular Function: lyase activity (GO:0016829);; Biological Process: cell wall organization (GO:0071555);;	PREDICTED: polygalacturonase [Brassica rapa]
BraA01g041280.3C	0.2095	0.214207	0.202237	1.52807	1.96851	1.68003	1.11567	0.565559	0.958192	1545.37	1532.66	1535.88	-3.59066	6.5e-11	down	-10.7921	0	down	Molecular Function: polygalacturonase activity (GO:0004650);; Cellular Component: extracellular region (GO:0005576);; Cellular Component: cell wall (GO:0005618);; Biological Process: carbohydrate metabolic process (GO:0005975);; Molecular Function: lyase activity (GO:0016829);; Biological Process: cell wall organization (GO:0071555);;	PREDICTED: polygalacturonase [Brassica rapa]
BraA01g041790.3C	0.184077	0.166224	0.082121	0.828127	0.946178	0.823965	0.356594	0.189735	0.177624	277.745	276.812	279.074	-2.38772	6.84e-09	down	-10.1707	0	down	Molecular Function: enzyme inhibitor activity (GO:0004857);; Cellular Component: extracellular region (GO:0005576);; Cellular Component: plant-type cell wall (GO:0009505);; Cellular Component: integral component of membrane (GO:0016021);; Molecular Function: pectinesterase activity (GO:0030599);; Biological Process: cell wall modification (GO:0042545);; Biological Process: negative regulation of …	PREDICTED: probable pectinesterase/pectinesterase inhibitor 23 [Brassica rapa]
BraA01g041900.3C	2.68186	2.37828	2.68384	9.60688	9.50133	11.2518	0.561816	0.385824	0.730987	329.604	339.202	332.668	-1.88109	1.91e-41	down	-10.7619	1.7e-276	down	Cellular Component: nucleus (GO:0005634);; Biological Process: negative regulation of catalytic activity (GO:0043086);; Molecular Function: pectinesterase inhibitor activity (GO:0046910);;	PREDICTED: vegetative cell wall protein gp1 [Brassica rapa]
BraA01g042070.3C	0.294017	0.268453	0.258813	0.502217	0.826802	0.493052	0.334984	0.284757	0.306737	1.40873	1.1536	1.19292	-1.14229	0.000506647	down	-3.84727	0.000475918	down	Cellular Component: nucleus (GO:0005634);; Cellular Component: vacuole (GO:0005773);; Molecular Function: protein homodimerization activity (GO:0042803);;	PREDICTED: DUF724 domain-containing protein 3-like [Brassica rapa]
BraA01g042220.3C	1.09244	0.940922	1.12011	0.871939	0.657666	0.820163	0.028474	0	0	11.0133	11.2054	10.4106	-4.64365	0.00619499	down	-9.92014	9.71e-28	down	Cellular Component: integral component of membrane (GO:0016021);; Molecular Function: substrate-specific transmembrane transporter activity (GO:0022891);; Biological Process: transmembrane transport (GO:0055085);;	sugar transport protein 6-like [Brassica napus]
BraA01g042250.3C	0.166794	0.139686	0	0.592892	0.520423	0.670221	0.40829	0.242156	0.395989	359.06	372.974	372.414	-2.38462	0.00559114	down	-9.75142	0	down	Cellular Component: cell wall (GO:0005618);; Cellular Component: plasmodesma (GO:0009506);; Biological Process: plasmodesmata-mediated intercellular transport (GO:0010497);; Molecular Function: manganese ion binding (GO:0030145);; Biological Process: oxalate metabolic process (GO:0033609);; Molecular Function: nutrient reservoir activity (GO:0045735);; Molecular Function: oxalate decarboxylase ac…	PREDICTED: germin-like protein subfamily 2 member 3 [Brassica rapa]
BraA01g042450.3C	0.434456	0.473689	0.575988	4.51962	4.78392	4.82543	0	0	0	0.090678	0.078191	0.058107	-3.26765	1.03e-48	down	-15.2877	0.000457561	down	--	PREDICTED: U3 small nucleolar ribonucleoprotein protein IMP4-like isoform X1 [Brassica rapa]
BraA01g042540.3C	0	0	0	0.809584	0.453687	0.781379	0.140525	0.529511	0.098012	141.656	132.525	144.762	-16.832	4.68e-05	down	-8.76298	2.66e-170	down	Cellular Component: nucleus (GO:0005634);;	PREDICTED: uncharacterized protein LOC103849905 [Brassica rapa]
BraA01g043430.3C	0.271365	0.324897	0.434355	0.902383	1.21949	1.09908	0.173098	0.233679	0.290411	151.826	157.947	150.209	-1.67053	2.54e-07	down	-9.50614	0	down	Molecular Function: SNARE binding (GO:0000149);; Molecular Function: SNAP receptor activity (GO:0005484);; Cellular Component: plasma membrane (GO:0005886);; Biological Process: intracellular protein transport (GO:0006886);; Biological Process: exocytosis (GO:0006887);; Biological Process: vesicle fusion (GO:0006906);; Cellular Component: endomembrane system (GO:0012505);; Cellular Component: int…	PREDICTED: putative syntaxin-131 [Brassica rapa]
BraA01g044050.3C	14.5658	15.1829	14.8146	42.9739	46.717	47.1924	10.9405	14.3654	13.0628	70.5324	70.0168	69.9171	-1.56407	6.3e-124	down	-2.54647	0	down	--	PREDICTED: uncharacterized protein LOC103843361 [Brassica rapa]
BraA01g044400.3C	4.14463	3.86475	3.2889	19.5856	19.0666	18.5191	0.687231	0.594227	1.47485	0.566026	0.724752	0.7853	-2.27907	3.52e-88	down	-1.43739	0.0018139	down	Molecular Function: transcription factor activity, sequence-specific DNA binding (GO:0003700);; Cellular Component: nucleus (GO:0005634);; Biological Process: transcription, DNA-templated (GO:0006351);; Molecular Function: zinc ion binding (GO:0008270);; Biological Process: response to light stimulus (GO:0009416);; Biological Process: chloroplast organization (GO:0009658);; Biological Process: re…	Col-2-like protein [Brassica rapa subsp. oleifera]
BraA01g044580.3C	0.12608	0.121124	0.00328	0.971092	1.12249	1.39607	0.264396	0.283734	0.343213	213.019	218.485	211.289	-3.7464	5.94e-15	down	-10.219	1.07e-81	down	Molecular Function: transcription factor activity, sequence-specific DNA binding (GO:0003700);; Molecular Function: protein serine/threonine kinase activity (GO:0004674);; Molecular Function: ATP binding (GO:0005524);; Cellular Component: plasma membrane (GO:0005886);; Biological Process: regulation of transcription, DNA-templated (GO:0006355);; Biological Process: protein phosphorylation (GO:000…	PREDICTED: probable serine/threonine-protein kinase At1g54610 [Brassica rapa]
BraA01g044950.3C	0.288259	0.282148	0.651345	8.44036	7.37465	7.66544	2.64971	2.57923	2.39377	1804.89	1830.29	1815.76	-4.49824	8.13e-06	down	-9.50503	0	down	Cellular Component: plasma membrane (GO:0005886);; Molecular Function: pectate lyase activity (GO:0030570);; Biological Process: pectin catabolic process (GO:0045490);; Molecular Function: metal ion binding (GO:0046872);;	BnaCnng05770D [Brassica napus]
BraA01g044980.3C	0.252546	0.167726	0.301796	7.70297	9.14951	7.93355	4.24507	2.09677	3.14075	1786.05	1785.38	1853.51	-5.50243	1.16e-17	down	-9.11975	0	down	Cellular Component: chloroplast (GO:0009507);;	PREDICTED: uncharacterized protein LOC103850085 [Brassica rapa]
BraA02g000340.3C	0.911531	0.891605	1.06783	4.25483	4.16535	3.92587	0.052023	0.158646	0.065441	1.80064	2.44706	2.37667	-2.06662	9.64e-48	down	-4.8254	1.96e-10	down	Cellular Component: Golgi apparatus (GO:0005794);; Cellular Component: integral component of membrane (GO:0016021);; Molecular Function: transferase activity, transferring glycosyl groups (GO:0016757);; Biological Process: regulation of plant-type cell wall organization or biogenesis (GO:0080157);;	PREDICTED: uncharacterized protein At1g04910 [Brassica rapa]
BraA02g001030.3C	0.729128	0.617426	0.678811	0.253529	0.342971	0.319708	0	0	0.049763	0.863359	1.08065	1.23197	-4.27288	0.000561346	down	-5.54217	0.000679438	down	Molecular Function: serine-type endopeptidase activity (GO:0004252);; Cellular Component: extracellular region (GO:0005576);; Cellular Component: cell wall (GO:0005618);; Biological Process: proteolysis (GO:0006508);;	PREDICTED: subtilisin-like protease SBT4.15 [Brassica rapa]
BraA02g001210.3C	0.643129	0.59607	0.682638	2.19262	2.26798	2.25482	5.25188	5.97642	6.325	144.785	147.793	143.421	-1.75358	5.68e-26	down	-4.6936	0	down	Molecular Function: triglyceride lipase activity (GO:0004806);; Biological Process: glycerol metabolic process (GO:0006071);; Cellular Component: monolayer-surrounded lipid storage body (GO:0012511);; Cellular Component: integral component of membrane (GO:0016021);; Biological Process: triglyceride catabolic process (GO:0019433);;	PREDICTED: triacylglycerol lipase SDP1-like [Brassica rapa]
BraA02g001240.3C	2.74562	2.29806	2.18091	5.50271	5.09735	4.26695	0	0.07008	0.283245	9.81157	10.5807	9.26004	-1.02885	5e-05	down	-20.4709	7.77e-20	down	--	PREDICTED: uncharacterized protein LOC103850531 [Brassica rapa]
BraA02g002340.3C	0.513264	0.5016	0.563822	8.85429	10.1089	8.29085	4.22032	4.41685	3.75219	1637.53	1645.29	1630.67	-3.87935	3.18e-78	down	-8.65028	0	down	Cellular Component: extracellular region (GO:0005576);; Cellular Component: plant-type cell wall (GO:0009505);; Molecular Function: pectinesterase activity (GO:0030599);; Biological Process: cell wall modification (GO:0042545);; Molecular Function: aspartyl esterase activity (GO:0045330);; Biological Process: pectin catabolic process (GO:0045490);;	PREDICTED: probable pectinesterase 50 [Brassica rapa]
BraA02g003010.3C	0.070592	0.060853	0.253077	2.00632	2.60273	2.56217	0.004905	0	0	0.575232	0.407253	0.271966	-4.22493	9.55e-13	down	-5.1695	3.22e-06	down	Molecular Function: RNA binding (GO:0003723);; Molecular Function: structural constituent of ribosome (GO:0003735);; Cellular Component: Golgi apparatus (GO:0005794);; Biological Process: translation (GO:0006412);; Cellular Component: cytosolic small ribosomal subunit (GO:0022627);;	BnaC02g00840D [Brassica napus]
BraA02g004200.3C	0.289389	0.289225	0.40671	2.43805	2.58379	2.23568	0.434459	0.708161	0.462559	398.08	397.226	395.115	-2.83518	2.18e-43	down	-9.889	1.03e-25	down	Molecular Function: serine-type endopeptidase activity (GO:0004252);; Cellular Component: extracellular region (GO:0005576);; Cellular Component: cell wall (GO:0005618);; Biological Process: proteolysis (GO:0006508);; Cellular Component: integral component of membrane (GO:0016021);;	PREDICTED: subtilisin-like protease SBT3.11 [Brassica rapa]
BraA02g004290.3C	0.100028	0.040464	0.039748	1.27009	1.11824	1.09174	1.19211	1.33111	1.06927	257.417	251.599	248.62	-4.13748	1.17e-23	down	-7.85092	0	down	Molecular Function: protein kinase activity (GO:0004672);; Molecular Function: ATP binding (GO:0005524);; Cellular Component: nucleus (GO:0005634);; Biological Process: protein phosphorylation (GO:0006468);; Biological Process: response to stress (GO:0006950);; Molecular Function: hydrolase activity (GO:0016787);;	PREDICTED: U-box domain-containing protein 51 isoform X2 [Brassica rapa]
BraA02g004380.3C	0.045776	0.083721	0.052778	0.236023	0.268826	0.320073	0.121349	0.130482	0.029782	46.0031	47.4198	46.676	-2.19637	0.0027626	down	-8.82061	1.1e-226	down	Molecular Function: calmodulin-dependent protein kinase activity (GO:0004683);; Molecular Function: calcium ion binding (GO:0005509);; Molecular Function: calmodulin binding (GO:0005516);; Molecular Function: ATP binding (GO:0005524);; Cellular Component: nucleus (GO:0005634);; Cellular Component: cytoplasm (GO:0005737);; Cellular Component: plasma membrane (GO:0005886);; Biological Process: absc…	PREDICTED: calcium-dependent protein kinase 17-like [Brassica rapa]
BraA02g005500.3C	4.67439	4.45618	3.05068	8.53383	6.15376	9.1478	0.192661	0.109307	0.097735	0.58938	0.527884	0.469589	-1.09041	1.73e-10	down	-2.02104	1.47e-10	down	--	uncharacterized protein At4g17700-like [Brassica napus]
BraA02g006330.3C	0.099208	0.036213	0.110213	1.05048	1.03304	1.09619	0.447824	0.288312	0.482938	248.305	255.976	253.119	-4.93538	5.36e-10	down	-9.42658	0	down	--	PREDICTED: uncharacterized protein LOC103851025 [Brassica rapa]
BraA02g006960.3C	0.185965	0.107796	0.104468	0.644968	0.758132	0.876103	0.36293	0.47256	0.418869	2.4364	2.54097	2.5397	-2.56558	1.01e-08	down	-2.57273	2.3e-39	down	Molecular Function: DNA binding (GO:0003677);; Molecular Function: transcription factor activity, sequence-specific DNA binding (GO:0003700);; Cellular Component: nucleus (GO:0005634);; Biological Process: regulation of transcription, DNA-templated (GO:0006355);; Biological Process: circadian rhythm (GO:0007623);; Biological Process: auxin-activated signaling pathway (GO:0009734);; Biological Pro…	PREDICTED: protein REVEILLE 1-like [Brassica rapa]
BraA02g006990.3C	0	0	0	3.48933	3.15426	3.23178	0	0	0	3.71353	2.59715	3.98786	-18.7902	2.61e-10	down	-18.9024	4.62e-14	down	Cellular Component: extracellular region (GO:0005576);;	PREDICTED: uncharacterized protein LOC103851101 [Brassica rapa]
BraA02g007890.3C	0.022993	0.043991	0.031145	0.996125	0.746048	0.876262	0.185167	0.23337	0.345967	174.518	176.321	171.352	-4.63657	6.42e-14	down	-8.91967	0	down	Molecular Function: protein serine/threonine kinase activity (GO:0004674);; Molecular Function: ATP binding (GO:0005524);; Cellular Component: nucleus (GO:0005634);; Cellular Component: peroxisome (GO:0005777);; Biological Process: protein autophosphorylation (GO:0046777);;	BnaAnng08580D [Brassica napus]
BraA02g008120.3C	0.182388	0.07613	0.415277	1.91669	1.45724	1.32309	0.701522	0.595515	0.755589	325.88	331.395	330.609	-2.80243	1.63e-09	down	-9.51721	2.64e-47	down	Molecular Function: calmodulin-dependent protein kinase activity (GO:0004683);; Molecular Function: calcium ion binding (GO:0005509);; Molecular Function: calmodulin binding (GO:0005516);; Molecular Function: ATP binding (GO:0005524);; Cellular Component: nucleus (GO:0005634);; Cellular Component: cytoplasm (GO:0005737);; Cellular Component: plasma membrane (GO:0005886);; Biological Process: absc…	PREDICTED: calcium-dependent protein kinase 34 [Brassica rapa]
BraA02g008310.3C	0.050013	0.109926	0.031372	0.199959	0.246663	0.254636	0	0	0.012385	0.324499	0.335297	0.385253	-1.75131	0.00139327	down	-6.27591	1.36e-12	down	Molecular Function: secondary active sulfate transmembrane transporter activity (GO:0008271);; Cellular Component: integral component of membrane (GO:0016021);; Biological Process: sulfate transmembrane transport (GO:1902358);;	PREDICTED: probable sulfate transporter 3.5 [Brassica rapa]
BraA02g008760.3C	0.288339	0.272389	0.360696	4.53655	4.26689	3.9507	0.998677	1.19896	1.85808	746.656	767.539	768.43	-3.60333	1.18e-24	down	-9.12463	0	down	Molecular Function: copper ion binding (GO:0005507);; Molecular Function: protein binding (GO:0005515);; Cellular Component: vacuole (GO:0005773);; Biological Process: response to oxidative stress (GO:0006979);; Molecular Function: electron carrier activity (GO:0009055);; Biological Process: response to wounding (GO:0009611);; Biological Process: response to absence of light (GO:0009646);; Biolog…	PREDICTED: blue copper protein-like [Brassica rapa]
BraA02g009530.3C	0.412067	0.399612	0.305977	1.73825	1.8142	1.59178	0.382691	0.718877	0.582279	252.417	256.851	252.704	-2.36256	1.45e-19	down	-8.97091	0	down	Cellular Component: nucleus (GO:0005634);; Cellular Component: plasma membrane (GO:0005886);; Molecular Function: zinc ion binding (GO:0008270);; Biological Process: megagametogenesis (GO:0009561);; Biological Process: protein ubiquitination (GO:0016567);; Molecular Function: ligase activity (GO:0016874);; Biological Process: proteolysis involved in cellular protein catabolic process (GO:0051603)…	PREDICTED: E3 ubiquitin-protein ligase RHF2A-like [Brassica rapa]
BraA02g011030.3C	0	0	0	0.769896	1.11557	0.731946	0.273245	0.159339	0.407133	194.415	196.558	187.844	-18.6453	8.11e-10	down	-9.47765	0	down	Molecular Function: structural constituent of cytoskeleton (GO:0005200);; Molecular Function: ATP binding (GO:0005524);; Cellular Component: mitochondrion (GO:0005739);; Cellular Component: cytoskeleton (GO:0005856);; Cellular Component: chloroplast stroma (GO:0009570);; Cellular Component: chloroplast envelope (GO:0009941);; Biological Process: actin cytoskeleton organization (GO:0030036);;	PREDICTED: actin-12-like [Brassica oleracea var. oleracea]
BraA02g011860.3C	1.53164	1.40637	1.94573	4.96807	5.96899	5.53997	0.971839	1.55204	1.47093	945.832	975.04	965.135	-1.70206	9.61e-39	down	-9.61573	0	down	Cellular Component: plasma membrane (GO:0005886);; Biological Process: glycerol metabolic process (GO:0006071);; Biological Process: lipid metabolic process (GO:0006629);; Molecular Function: glycerophosphodiester phosphodiesterase activity (GO:0008889);; Cellular Component: integral component of membrane (GO:0016021);; Molecular Function: kinase activity (GO:0016301);; Cellular Component: anchor…	glycerophosphodiester phosphodiesterase GDPDL7-like [Brassica napus]
BraA02g012150.3C	0.101021	0.108679	0.068603	0.429845	0.209257	0.482127	0	0	0	0.111396	0.041758	0.055049	-1.94188	0.00128344	down	-15.7028	0.00013996	down	Molecular Function: chromatin binding (GO:0003682);; Biological Process: transcription, DNA-templated (GO:0006351);;	PREDICTED: uncharacterized protein LOC103851775 [Brassica rapa]
BraA02g012370.3C	0.068278	0.130654	0.124724	0.224804	0.289338	0.286184	0.054539	0.056302	0.033302	7.52783	6.81144	7.78437	-1.19464	0.00300581	down	-7.06851	2.36e-152	down	Molecular Function: actin filament binding (GO:0051015);; Biological Process: actin filament bundle assembly (GO:0051017);;	PREDICTED: villin-5-like [Brassica rapa]
BraA02g012610.3C	0.047866	0.031291	0.086596	0.50679	0.511284	0.476509	0.011311	0	0	0.029175	0.058742	0.068987	-2.99997	4.76e-08	down	-15.4032	0.000466148	down	Molecular Function: DNA binding (GO:0003677);; Molecular Function: transcription factor activity, sequence-specific DNA binding (GO:0003700);; Cellular Component: nucleus (GO:0005634);; Biological Process: regulation of transcription, DNA-templated (GO:0006355);; Biological Process: response to chitin (GO:0010200);; Molecular Function: protein dimerization activity (GO:0046983);;	BnaA02g08430D [Brassica napus]
BraA02g012730.3C	0.023678	0.043185	0.046579	0.548934	0.453187	0.297389	0.059496	0	0.093093	19.6579	19.2617	19.6923	-3.49637	3.7e-06	down	-8.61871	1.44e-104	down	Molecular Function: iron ion binding (GO:0005506);; Cellular Component: cytoplasm (GO:0005737);; Biological Process: syncytium formation (GO:0006949);; Biological Process: inositol catabolic process (GO:0019310);; Biological Process: L-ascorbic acid biosynthetic process (GO:0019853);; Molecular Function: inositol oxygenase activity (GO:0050113);; Biological Process: oxidation-reduction process (G…	PREDICTED: inositol oxygenase 5 [Brassica rapa]
BraA02g012770.3C	4.74039	3.83602	4.39963	36.122	35.2656	41.6822	27.6251	27.3317	29.9231	145.431	146.515	150.249	-3.04318	1.32e-158	down	-2.4261	0	down	Biological Process: response to oxidative stress (GO:0006979);; Cellular Component: nuclear speck (GO:0016607);; Biological Process: response to cadmium ion (GO:0046686);;	PREDICTED: uncharacterized protein LOC103851817 [Brassica rapa]
BraA02g014090.3C	0.084176	0.07611	0.22564	0.923378	1.11046	1.11566	0.355204	0.384609	0.209608	172.224	174.892	171.282	-2.93858	1.17e-08	down	-9.11911	0	down	--	PREDICTED: uncharacterized protein LOC103851983 [Brassica rapa]
BraA02g015320.3C	1.16231	1.57813	1.49532	3.97671	4.22446	3.89938	0	0	0	0.348443	0.348336	0.329338	-1.48985	2.89e-26	down	-17.7688	1.17e-10	down	Biological Process: box C/D snoRNA 3'-end processing (GO:0000494);; Cellular Component: cytosol (GO:0005829);; Biological Process: regulation of transcription, DNA-templated (GO:0006355);; Biological Process: tRNA processing (GO:0008033);; Molecular Function: rRNA methyltransferase activity (GO:0008649);; Cellular Component: Cajal body (GO:0015030);; Cellular Component: membrane (GO:0016020);; Ce…	mediator of RNA polymerase II transcription subunit 36a-like [Brassica napus]
BraA02g015420.3C	0.143124	0.043995	0.056692	0.29429	0.679773	0.692484	1.59852	1.01382	0.783766	171.406	165.57	177.877	-2.90683	0.000999534	down	-7.33221	0	down	Molecular Function: nucleic acid binding (GO:0003676);; Molecular Function: actin binding (GO:0003779);; Cellular Component: nucleus (GO:0005634);; Cellular Component: cytoplasm (GO:0005737);; Cellular Component: actin filament (GO:0005884);; Molecular Function: zinc ion binding (GO:0008270);; Biological Process: actin filament depolymerization (GO:0030042);; Cellular Component: apoplast (GO:0048…	PREDICTED: actin-depolymerizing factor 12 [Brassica rapa]
BraA02g017670.3C	12.7716	12.036	12.4859	98.5043	102.505	102.276	6.19232	6.91391	6.18529	25.3852	27.8096	25.8744	-2.93392	0	down	-2.05883	0	down	Cellular Component: cytoplasm (GO:0005737);;	PREDICTED: F-box/kelch-repeat protein At1g67480-like [Brassica rapa]
BraA02g018070.3C	0.813309	0.448131	0.555444	2.16523	1.98151	2.10698	0.765041	0.908513	0.557034	384.766	384.102	382.561	-3.09514	6.55e-06	down	-9.45607	6.72e-39	down	Molecular Function: 1-phosphatidylinositol binding (GO:0005545);; Cellular Component: mitochondrion (GO:0005739);; Cellular Component: Golgi apparatus (GO:0005794);; Cellular Component: clathrin-coated pit (GO:0005905);; Biological Process: endocytosis (GO:0006897);; Cellular Component: clathrin-coated vesicle (GO:0030136);; Molecular Function: clathrin binding (GO:0030276);; Biological Process: …	PREDICTED: putative clathrin assembly protein At1g68110 [Brassica rapa]
BraA02g018530.3C	0.015737	0	0.015461	0.887007	0.844067	0.795699	0.024535	0	0	0.343178	0.202642	0.36319	-18.9601	7.31e-11	down	-4.90668	1.44e-07	down	--	uncharacterized protein LOC106420808 [Brassica napus]
BraA02g018540.3C	0.080106	0.100988	0.062479	0.761127	0.682253	0.799856	0	0	0.017439	0.752693	0.63671	0.618948	-2.4118	0.00292504	down	-6.80069	2.73e-14	down	--	uncharacterized protein LOC106410529 [Brassica napus]
BraA02g019600.3C	0.490553	0.566799	0.623909	2.17711	2.31005	2.27217	0	0	0	0.256621	0.214509	0.368434	-2.53605	8.53e-07	down	-17.1946	1.13e-08	down	--	BnaC02g19280D [Brassica napus]
BraA02g020700.3C	0.337302	0.384169	0.287443	0.90047	0.750584	0.745948	0.041486	0	0.146567	1.41241	1.6627	1.39646	-2.79352	0.00188608	down	-4.48824	7.38e-24	down	Cellular Component: chloroplast (GO:0009507);; Biological Process: embryo development ending in seed dormancy (GO:0009793);; Cellular Component: integral component of membrane (GO:0016021);; Cellular Component: pexophagosome (GO:1990457);;	PREDICTED: uncharacterized protein LOC103852751 [Brassica rapa]
BraA02g022620.3C	0.146092	0.236988	0.202497	0.453385	0.452372	0.426076	0.08353	0.023552	0.118944	62.1554	63.4753	61.651	-1.19032	0.00596509	down	-9.92266	1.3e-186	down	Cellular Component: nucleus (GO:0005634);;	PREDICTED: uncharacterized protein LOC106327114 [Brassica oleracea var. oleracea]
BraA02g022660.3C	22.6985	22.5566	22.5695	68.6924	72.5168	69.6458	9.36003	8.87537	9.35066	150.194	153.123	148.745	-1.57722	0	down	-4.1928	0	down	Molecular Function: sugar:proton symporter activity (GO:0005351);; Molecular Function: glucose transmembrane transporter activity (GO:0005355);; Cellular Component: Golgi apparatus (GO:0005794);; Cellular Component: integral component of plasma membrane (GO:0005887);; Cellular Component: plant-type vacuole membrane (GO:0009705);; Biological Process: positive regulation of seed germination (GO:001…	PREDICTED: sugar transporter ERD6-like 6 [Brassica oleracea var. oleracea]
BraA02g025860.3C	0.064573	0.023324	0.075467	0.343625	0.266785	0.253038	0.111931	0.046077	0.13147	55.9086	59.6676	56.8963	-2.51782	0.0018426	down	-9.0943	7.3e-248	down	Cellular Component: integral component of membrane (GO:0016021);;	PREDICTED: uncharacterized protein LOC103853248 [Brassica rapa]
BraA02g026250.3C	0.45846	0.486253	0.287454	1.83987	2.16507	2.0685	0.554701	0.31097	0.230374	133.009	139.027	139.135	-2.3261	6.94e-19	down	-8.64374	3.4e-251	down	Cellular Component: cytoplasm (GO:0005737);; Biological Process: protein transport (GO:0015031);;	PREDICTED: uncharacterized protein LOC103853288 [Brassica rapa]
BraA02g026910.3C	0	0	0.2191	1.46719	1.95279	2.33063	0.628762	0.589998	0.612085	380.887	377.657	382.453	-5.90647	0.00036435	down	-10.2298	5.18e-197	down	Molecular Function: enzyme inhibitor activity (GO:0004857);; Biological Process: negative regulation of catalytic activity (GO:0043086);;	PREDICTED: putative pectinesterase/pectinesterase inhibitor 26 [Brassica rapa]
BraA02g026970.3C	5.61982	6.33478	7.6671	19.6236	21.8126	20.0183	12.0545	9.97219	10.3527	841.305	828.683	824.084	-1.58921	1.83e-27	down	-6.29222	0	down	Biological Process: response to stress (GO:0006950);;	PREDICTED: protein SENESCENCE-ASSOCIATED GENE 21, mitochondrial-like [Brassica rapa]
BraA02g028550.3C	0.125135	0.128385	0.138826	0.475436	0.331627	0.431829	0.040354	0.066048	0.033058	3.60118	3.38905	3.33745	-1.63859	1.37e-05	down	-6.20598	1.05e-97	down	Molecular Function: long-chain fatty acid-CoA ligase activity (GO:0004467);; Molecular Function: ATP binding (GO:0005524);; Cellular Component: nucleus (GO:0005634);; Biological Process: fatty acid biosynthetic process (GO:0006633);; Molecular Function: decanoate--CoA ligase activity (GO:0102391);;	PREDICTED: long chain acyl-CoA synthetase 5-like isoform X1 [Brassica rapa]
BraA02g030540.3C	0.082291	0.182069	0.185825	0.374342	0.573108	0.309048	0.132613	0.229962	0.155368	121.202	121.623	115.828	-1.38605	0.0031809	down	-9.52946	0	down	Cellular Component: cytoplasm (GO:0005737);; Biological Process: glycerol metabolic process (GO:0006071);; Molecular Function: glycerophosphodiester phosphodiesterase activity (GO:0008889);; Biological Process: cellular phosphate ion homeostasis (GO:0030643);; Biological Process: glycerophospholipid catabolic process (GO:0046475);;	PREDICTED: glycerophosphodiester phosphodiesterase GDPD3-like isoform X1 [Brassica rapa]
BraA02g030550.3C	0.068276	0.043398	0.088399	0.208409	0.256474	0.164327	0	0	0	0.072618	0.181916	0.072563	-2.84124	0.00449354	down	-15.9507	0.00035909	down	--	replication protein A 70 kDa DNA-binding subunit-like isoform X1 [Brassica napus]
BraA02g032170.3C	0.024141	0	0.023961	0.26395	0.095594	0.199764	0.047607	0.051658	0	29.6259	30.0806	29.2886	-16.1622	0.000946875	down	-9.89168	5.23e-54	down	Molecular Function: protein serine/threonine kinase activity (GO:0004674);; Molecular Function: ATP binding (GO:0005524);; Cellular Component: cytosol (GO:0005829);; Biological Process: response to abscisic acid (GO:0009737);; Biological Process: peptidyl-serine phosphorylation (GO:0018105);; Biological Process: peptidyl-threonine phosphorylation (GO:0018107);; Biological Process: intracellular s…	PREDICTED: CBL-interacting serine/threonine-protein kinase 20 [Brassica rapa]
BraA02g032230.3C	0.263168	0.381252	0.472114	4.21089	3.47769	4.48706	2.4027	2.96163	2.856	625.202	621.585	636.207	-3.19944	3.85e-27	down	-7.83978	0	down	Cellular Component: extracellular space (GO:0005615);;	PREDICTED: pollen-specific protein-like At4g18596 [Brassica rapa]
BraA02g033190.3C	0.280613	0.121071	0.279093	2.37019	1.50014	1.50631	0.398458	0.388801	0.131956	268.573	275.519	292.517	-4.34564	2.16e-05	down	-10.3178	1.21e-100	down	Cellular Component: nucleus (GO:0005634);;	PREDICTED: uncharacterized protein LOC103853740 [Brassica rapa]
BraA02g033460.3C	0.149672	0.238344	0.259282	3.75288	3.02483	3.5338	1.26152	1.48518	0.88013	837.733	829.647	829.427	-3.81223	4.48e-22	down	-9.47226	0	down	Molecular Function: peroxidase activity (GO:0004601);; Cellular Component: extracellular region (GO:0005576);; Biological Process: response to oxidative stress (GO:0006979);; Molecular Function: xylan 1,4-beta-xylosidase activity (GO:0009044);; Molecular Function: heme binding (GO:0020037);; Biological Process: hydrogen peroxide catabolic process (GO:0042744);; Molecular Function: metal ion bindi…	PREDICTED: peroxidase 65-like [Brassica rapa]
BraA02g034550.3C	0.314932	0.591927	0.227184	0.616981	0.954192	1.06001	1.36777	1.66691	1.5902	12.2855	13.0462	13.5593	-2.19792	0.00834967	down	-2.99241	1.95e-186	down	Molecular Function: zinc ion binding (GO:0008270);; Cellular Component: integral component of membrane (GO:0016021);;	PREDICTED: uncharacterized protein LOC103832791 [Brassica rapa]
BraA02g035760.3C	0.243037	0.326977	0.162802	2.67544	3.16141	2.76163	0.628559	0.685936	0.976087	542.973	545.239	534.021	-3.4898	7.88e-39	down	-9.54119	0	down	Cellular Component: plasma membrane (GO:0005886);; Molecular Function: pectate lyase activity (GO:0030570);; Biological Process: pectin catabolic process (GO:0045490);; Molecular Function: metal ion binding (GO:0046872);;	PREDICTED: probable pectate lyase 6 [Brassica rapa]
BraA02g035980.3C	0.687551	0.453894	0.64089	1.57997	1.43557	1.33195	0	0	0	0.037936	0.022438	0.004238	-1.09895	3.81e-10	down	-15.6097	0.000702987	down	Molecular Function: nucleotide binding (GO:0000166);; Molecular Function: nucleoside binding (GO:0001882);; Molecular Function: DNA binding (GO:0003677);; Molecular Function: DNA-directed DNA polymerase activity (GO:0003887);; Biological Process: DNA replication initiation (GO:0006270);; Molecular Function: 3'-5' exonuclease activity (GO:0008408);; Biological Process: DNA biosynthetic process (GO…	PREDICTED: DNA polymerase alpha catalytic subunit-like [Brassica rapa]
BraA02g036350.3C	0.087057	0.247593	0.349867	3.5134	3.46416	3.25312	1.03274	0.800831	1.0189	638.412	647.741	622.874	-3.8098	8.84e-38	down	-9.35899	0	down	Cellular Component: extracellular region (GO:0005576);; Biological Process: lipid catabolic process (GO:0016042);; Molecular Function: carboxylic ester hydrolase activity (GO:0052689);;	PREDICTED: GDSL esterase/lipase At2g03980-like [Brassica rapa]
BraA02g036770.3C	1.37787	0.519161	0.420798	4.47228	5.54725	5.86919	1.62075	2.42205	2.35791	1058.56	1076.26	1092.46	-2.63225	5.33e-08	down	-9.0265	0	down	Cellular Component: integral component of membrane (GO:0016021);; Cellular Component: anchored component of membrane (GO:0031225);;	anther-specific protein BCP1 [Brassica napus]
BraA02g038550.3C	0.153904	0.192969	0.099818	0.674431	0.935083	0.6309	0.163458	0.217947	0.131035	152.259	151.886	150.69	-2.34994	2.59e-12	down	-9.87463	0	down	Cellular Component: plasma membrane (GO:0005886);; Biological Process: phosphate ion transport (GO:0006817);; Cellular Component: integral component of membrane (GO:0016021);;	phosphate transporter PHO1 homolog 9-like [Brassica napus]
BraA02g039240.3C	32.7181	32.2341	32.8025	122.406	122.182	119.43	91.1953	95.5404	94.0004	402.745	401.116	406.037	-1.83635	0	down	-2.12948	0	down	Molecular Function: 1-pyrroline-5-carboxylate dehydrogenase activity (GO:0003842);; Molecular Function: proline dehydrogenase activity (GO:0004657);; Biological Process: proline catabolic process (GO:0006562);; Biological Process: oxidation-reduction process (GO:0055114);;	proline dehydrogenase 1, mitochondrial [Brassica rapa]
BraA02g039380.3C	0.114122	0.191384	0.149452	0.636269	0.819861	0.469054	0.505027	0.45268	0.434827	711.384	719.489	739.406	-2.01791	0.000276503	down	-11.7814	1.58e-41	down	Molecular Function: polygalacturonase activity (GO:0004650);; Cellular Component: extracellular region (GO:0005576);; Biological Process: carbohydrate metabolic process (GO:0005975);; Biological Process: cell wall organization (GO:0071555);;	polygalacturonase-like [Brassica napus]
BraA02g039400.3C	0.16819	0.200575	0.160735	0.8222	0.803872	0.98801	0.50955	0.778533	0.629333	947.217	990.598	978.313	-2.94751	1.56e-06	down	-10.5367	0	down	Molecular Function: polygalacturonase activity (GO:0004650);; Cellular Component: extracellular region (GO:0005576);; Biological Process: carbohydrate metabolic process (GO:0005975);; Biological Process: cell wall organization (GO:0071555);;	PREDICTED: polygalacturonase-like [Brassica rapa]
BraA02g039410.3C	0.08191	0.093319	0.085535	0.482147	0.475343	0.487955	0.197359	0.255841	0.233194	431.723	406.834	399.049	-2.88749	0.000148042	down	-10.7235	3.74e-234	down	Molecular Function: polygalacturonase activity (GO:0004650);; Cellular Component: extracellular region (GO:0005576);; Biological Process: carbohydrate metabolic process (GO:0005975);; Biological Process: cell wall organization (GO:0071555);;	polygalacturonase-like [Brassica napus]
BraA02g039420.3C	0.362888	0.314412	0.435009	1.87072	2.02588	1.6533	0.995795	0.985478	1.25333	1549.97	1543.68	1539.94	-2.27829	7.9e-13	down	-10.5795	0	down	Molecular Function: polygalacturonase activity (GO:0004650);; Cellular Component: extracellular region (GO:0005576);; Biological Process: carbohydrate metabolic process (GO:0005975);; Biological Process: cell wall organization (GO:0071555);;	PREDICTED: polygalacturonase-like [Brassica rapa]
BraA02g040020.3C	0.585698	0.335009	0.598481	10.6135	10.9898	11.1692	2.8624	3.30743	3.25217	2057.43	2070.76	2040.5	-4.12426	3.06e-152	down	-9.52911	0	down	Cellular Component: extracellular region (GO:0005576);; Cellular Component: plant-type cell wall (GO:0009505);; Cellular Component: integral component of membrane (GO:0016021);; Molecular Function: pectinesterase activity (GO:0030599);; Biological Process: cell wall modification (GO:0042545);; Biological Process: negative regulation of catalytic activity (GO:0043086);; Molecular Function: asparty…	PREDICTED: probable pectinesterase/pectinesterase inhibitor 58 [Brassica rapa]
BraA02g040040.3C	3.77479	4.271	3.78868	17.4055	17.8306	18.3058	0.479792	0.26631	0.533606	5.07134	4.32061	4.19691	-2.2218	4e-151	down	-3.50483	1.65e-18	down	Molecular Function: polygalacturonase activity (GO:0004650);; Cellular Component: extracellular region (GO:0005576);; Biological Process: carbohydrate metabolic process (GO:0005975);; Biological Process: cell wall organization (GO:0071555);;	PREDICTED: probable polygalacturonase [Brassica rapa]
BraA02g040060.3C	0.453667	0.506078	0.467741	2.94083	2.72149	3.4397	0	0	0	0.085068	0.020033	0.056123	-2.65809	3.75e-47	down	-15.8727	0.0001136	down	Molecular Function: phosphorelay response regulator activity (GO:0000156);; Biological Process: phosphorelay signal transduction system (GO:0000160);; Molecular Function: DNA binding (GO:0003677);; Molecular Function: transcription factor activity, sequence-specific DNA binding (GO:0003700);; Cellular Component: nucleus (GO:0005634);; Biological Process: regulation of transcription, DNA-templated…	PREDICTED: putative two-component response regulator-like APRR4 [Brassica rapa]
BraA02g040160.3C	0.073296	0.042075	0.106505	1.60894	2.53397	1.81296	1.34834	1.94816	1.22149	6.34992	6.48857	6.21099	-5.01112	4.09e-09	down	-2.14155	7.04e-62	down	Molecular Function: catalytic activity (GO:0003824);; Molecular Function: metal ion binding (GO:0046872);;	uncharacterized protein BNAA02G30770D [Brassica napus]
BraA02g040240.3C	0	0.093224	0	1.08529	0.822104	1.37232	1.10679	0.625099	0.903634	2.28565	2.50733	1.70513	-4.80694	0.00144001	down	-1.61004	4.29e-07	down	Molecular Function: structural constituent of ribosome (GO:0003735);; Biological Process: translation (GO:0006412);; Molecular Function: rRNA binding (GO:0019843);; Cellular Component: cytosolic ribosome (GO:0022626);; Biological Process: ribosome biogenesis (GO:0042254);; Molecular Function: metal ion binding (GO:0046872);;	PREDICTED: 60S ribosomal protein L37-2-like [Raphanus sativus]
BraA02g040260.3C	3.26949	3.69264	3.29163	9.09241	9.10969	10.1567	6.59359	7.2054	6.62576	13.7859	14.2825	13.4026	-1.36507	3.41e-73	down	-1.08012	0	down	Molecular Function: catalytic activity (GO:0003824);;	BnaA02g30900D [Brassica napus]
BraA02g040360.3C	0.011649	0	0	0.080921	0.133281	0.080803	0.148448	0.210084	0.232807	6.2324	6.36126	6.00868	-3.64366	0.00935828	down	-4.75891	3.44e-179	down	Molecular Function: calcium ion binding (GO:0005509);; Cellular Component: integral component of membrane (GO:0016021);;	PREDICTED: peroxygenase 2 [Brassica rapa]
BraA02g040390.3C	0.453211	0.321657	0.531293	7.23671	7.71678	7.54559	1.39653	1.02461	1.11742	2.92495	2.71482	2.54677	-3.92825	9.36e-166	down	-1.18998	6.16e-55	down	Molecular Function: transcription factor activity, sequence-specific DNA binding (GO:0003700);; Cellular Component: nucleus (GO:0005634);; Biological Process: regulation of transcription, DNA-templated (GO:0006355);; Molecular Function: identical protein binding (GO:0042802);; Molecular Function: sequence-specific DNA binding (GO:0043565);; Molecular Function: protein heterodimerization activity …	PREDICTED: basic leucine zipper 63-like [Brassica rapa]
BraA02g040410.3C	0.043705	0.062401	0.061602	1.02411	0.926706	0.86216	0.2228	0.239471	0.277968	221.77	217.787	217.819	-4.51653	1.22e-14	down	-9.81863	0	down	Molecular Function: protein serine/threonine kinase activity (GO:0004674);; Molecular Function: ATP binding (GO:0005524);; Biological Process: protein phosphorylation (GO:0006468);; Biological Process: single fertilization (GO:0007338);; Biological Process: pollen tube growth (GO:0009860);; Cellular Component: integral component of membrane (GO:0016021);; Cellular Component: apical plasma membran…	PREDICTED: receptor-like protein kinase ANXUR2 [Brassica rapa]
BraA02g041690.3C	0.073732	0	0.05617	0.390497	0.611398	0.533531	0.143453	0.195527	0.206416	80.2998	80.6625	79.9345	-3.26296	0.000509726	down	-8.51114	3.7e-203	down	Cellular Component: nucleus (GO:0005634);;	PREDICTED: uncharacterized protein LOC103854759 [Brassica rapa]
BraA02g042360.3C	0.594155	0.458433	0.760795	2.5184	3.23198	2.68879	0.016779	0.016926	0.031092	0.100552	0.014074	0.057672	-2.15622	2.42e-24	down	-1.4594	0.0059945	down	Molecular Function: nucleotide binding (GO:0000166);; Molecular Function: nucleic acid binding (GO:0003676);;	PREDICTED: uncharacterized protein LOC103854879 isoform X1 [Brassica rapa]
BraA03g000460.3C	1.60224	2.27088	1.42385	7.23616	7.83722	7.67576	1.92497	1.47829	1.44357	12.3739	12.9342	13.1489	-2.13286	1.76e-39	down	-3.05824	1.14e-239	down	Cellular Component: nucleus (GO:0005634);; Biological Process: response to salt stress (GO:0009651);;	PREDICTED: uncharacterized protein LOC103855438 [Brassica rapa]
BraA03g000840.3C	0.423052	0.490963	0.257884	2.13087	1.62863	1.97944	0	0	0	1.99713	1.81404	1.61173	-2.19125	2.07e-18	down	-20.5482	4.69e-20	down	Molecular Function: signal transducer activity (GO:0004871);; Cellular Component: plasma membrane (GO:0005886);; Biological Process: response to light stimulus (GO:0009416);; Biological Process: protein ubiquitination (GO:0016567);;	PREDICTED: BTB/POZ domain-containing protein At5g03250 [Brassica rapa]
BraA03g002950.3C	0.261816	0.23891	0.316951	4.0654	3.67685	3.62948	1.02693	1.31503	1.3588	840.374	857.364	838.961	-3.56725	5.27e-38	down	-9.38378	0	down	Cellular Component: extracellular region (GO:0005576);; Cellular Component: plant-type cell wall (GO:0009505);; Molecular Function: pectinesterase activity (GO:0030599);; Biological Process: cell wall modification (GO:0042545);; Molecular Function: aspartyl esterase activity (GO:0045330);; Biological Process: pectin catabolic process (GO:0045490);;	PREDICTED: probable pectinesterase 50 [Brassica rapa]
BraA03g003510.3C	1.94426	1.98322	2.49021	7.75761	7.03923	7.225	0.264045	0.204102	0.32558	3.33887	3.40071	4.47594	-1.73628	1.5e-30	down	-4.23029	3.4e-07	down	Cellular Component: cytoplasm (GO:0005737);; Biological Process: oligosaccharide metabolic process (GO:0009311);; Cellular Component: plant-type cell wall (GO:0009505);; Cellular Component: integral component of membrane (GO:0016021);; Biological Process: glycoside catabolic process (GO:0016139);; Biological Process: glycosylceramide catabolic process (GO:0046477);; Cellular Component: apoplast (…	PREDICTED: alpha-galactosidase 1 [Brassica rapa]
BraA03g003900.3C	3.24383	3.64336	3.46224	12.2019	14.1381	14.4377	0.036684	0	0	1.20719	1.24989	1.33438	-2.16992	2.82e-54	down	-18.2419	3.72e-12	down	Molecular Function: RNA binding (GO:0003723);; Molecular Function: structural constituent of ribosome (GO:0003735);; Cellular Component: nucleolus (GO:0005730);; Cellular Component: vacuolar membrane (GO:0005774);; Cellular Component: Golgi apparatus (GO:0005794);; Biological Process: translation (GO:0006412);; Cellular Component: plasmodesma (GO:0009506);; Cellular Component: chloroplast (GO:000…	PREDICTED: 40S ribosomal protein S15-4-like [Brassica rapa]
BraA03g005170.3C	0.070917	0.097444	0.038112	0.646411	0.739827	0.701545	0.288344	0.193278	0.145457	134.635	135.431	133	-3.23027	3.72e-09	down	-9.76203	3.48e-90	down	Molecular Function: calmodulin-dependent protein kinase activity (GO:0004683);; Molecular Function: calcium ion binding (GO:0005509);; Molecular Function: calmodulin binding (GO:0005516);; Molecular Function: ATP binding (GO:0005524);; Cellular Component: nucleus (GO:0005634);; Cellular Component: cytoplasm (GO:0005737);; Cellular Component: plasma membrane (GO:0005886);; Biological Process: absc…	calcium-dependent protein kinase 17 [Brassica napus]
BraA03g006290.3C	0.329465	0.631867	0.593202	8.25017	8.67615	9.15973	3.75251	2.99159	2.03747	1888.61	1864.56	1896.52	-3.82132	2.28e-24	down	-9.36718	0	down	--	PREDICTED: classical arabinogalactan protein 6-like [Brassica oleracea var. oleracea]
BraA03g006620.3C	0.154314	0.187572	0.137234	0.671011	0.875543	0.684708	0.740368	0.315818	0.732333	850.287	852.964	846.82	-2.12774	1.53e-06	down	-10.5768	0	down	Cellular Component: extracellular region (GO:0005576);; Molecular Function: pectate lyase activity (GO:0030570);; Biological Process: pectin catabolic process (GO:0045490);; Molecular Function: metal ion binding (GO:0046872);;	PREDICTED: probable pectate lyase 19 [Brassica rapa]
BraA03g006680.3C	0.427122	0.334545	0.524293	1.09621	0.682426	0.949536	0.414477	0.57197	0.448861	641.784	640.465	640.379	-1.03355	0.0019026	down	-10.2711	0	down	Molecular Function: aldose 1-epimerase activity (GO:0004034);; Cellular Component: cytoplasm (GO:0005737);; Biological Process: galactose metabolic process (GO:0006012);; Molecular Function: carbohydrate binding (GO:0030246);;	PREDICTED: aldose 1-epimerase-like [Brassica rapa]
BraA03g006720.3C	1.91656	1.352	1.80837	11.4556	8.49587	10.1419	2.54655	2.61553	2.65307	25.2214	26.5649	27.5233	-2.42968	3.26e-15	down	-3.2967	1.8e-121	down	Cellular Component: mitochondrion (GO:0005739);; Cellular Component: chloroplast (GO:0009507);;	PREDICTED: uncharacterized protein LOC103856121 [Brassica rapa]
BraA03g007520.3C	0.234688	0.26258	0.206619	0.820863	0.384349	0.52903	0.150826	0.103451	0.075433	128.838	134.337	129.615	-1.28797	0.00379575	down	-10.2761	9.34e-283	down	Molecular Function: transmembrane receptor protein serine/threonine kinase activity (GO:0004675);; Molecular Function: ATP binding (GO:0005524);; Cellular Component: cytoplasm (GO:0005737);; Cellular Component: plasma membrane (GO:0005886);; Biological Process: protein phosphorylation (GO:0006468);; Biological Process: cell surface receptor signaling pathway (GO:0007166);; Biological Process: pol…	PREDICTED: receptor-like kinase LIP1 isoform X1 [Brassica rapa]
BraA03g007900.3C	1.22922	1.23473	1.20992	4.60405	4.07655	3.84221	0.385209	0.280768	0.485894	1.68227	1.63445	1.8786	-1.66091	2.77e-23	down	-1.66695	3.8e-15	down	Molecular Function: DNA binding (GO:0003677);; Molecular Function: transcription factor activity, sequence-specific DNA binding (GO:0003700);; Cellular Component: nucleus (GO:0005634);; Biological Process: regulation of transcription, DNA-templated (GO:0006355);; Biological Process: circadian rhythm (GO:0007623);; Biological Process: auxin-activated signaling pathway (GO:0009734);; Biological Pro…	PREDICTED: protein REVEILLE 1-like isoform X1 [Brassica rapa]
BraA03g009270.3C	2.95706	2.66938	2.62287	6.87396	5.8666	4.875	0	0	0	0.154282	0.19522	0.008715	-1.40304	0.00259925	down	-15.2877	0.00148428	down	Cellular Component: DNA-directed RNA polymerase IV complex (GO:0000418);; Molecular Function: RNA polymerase I activity (GO:0001054);; Molecular Function: RNA polymerase II activity (GO:0001055);; Molecular Function: RNA polymerase III activity (GO:0001056);; Molecular Function: DNA binding (GO:0003677);; Cellular Component: DNA-directed RNA polymerase II, core complex (GO:0005665);; Cellular Com…	PREDICTED: DNA-directed RNA polymerases II and IV subunit 5A-like isoform X2 [Brassica rapa]
BraA03g009320.3C	0.08768	0.085712	0.074352	0.394656	0.358804	0.320574	0	0.003794	0	0.246082	0.25902	0.292351	-1.92101	1.45e-10	down	-7.4342	4.35e-12	down	Molecular Function: RNA binding (GO:0003723);; Cellular Component: nucleus (GO:0005634);;	BnaC02g09260D [Brassica napus]
BraA03g010390.3C	0.494677	0.641937	0.540544	0.915073	1.08197	1.03817	0	0	0	0.059972	0.073907	0.180403	-2.26095	0.00627441	down	-15.7028	9.07e-05	down	--	PREDICTED: FBD-associated F-box protein At5g22730-like [Brassica rapa]
BraA03g010670.3C	0.499502	0.441719	0.394103	6.02767	4.68681	6.24237	1.77726	1.85959	1.29638	1255.48	1214.96	1286.69	-3.47476	3.4e-14	down	-9.58904	0	down	Cellular Component: extracellular region (GO:0005576);; Biological Process: killing of cells of other organism (GO:0031640);; Biological Process: defense response to fungus (GO:0050832);;	PREDICTED: putative defensin-like protein 274 [Brassica rapa]
BraA03g011420.3C	0	0.376319	0	0.76373	0.271449	0.754025	0.1062	0.644246	0.526955	124.119	128.242	126.419	-16.4032	0.000462007	down	-8.12818	1.09e-177	down	Molecular Function: copper ion transmembrane transporter activity (GO:0005375);; Cellular Component: integral component of membrane (GO:0016021);; Biological Process: copper ion transmembrane transport (GO:0035434);;	PREDICTED: copper transporter 1-like [Brassica rapa]
BraA03g012080.3C	0.063725	0.087873	0	0.309865	0.253531	0.337683	0.097879	0.140494	0.19403	78.3857	79.366	76.1714	-2.45168	0.00106788	down	-9.15718	0	down	Cellular Component: plasma membrane (GO:0005886);; Biological Process: glycerol metabolic process (GO:0006071);; Biological Process: lipid metabolic process (GO:0006629);; Molecular Function: glycerophosphodiester phosphodiesterase activity (GO:0008889);; Cellular Component: integral component of membrane (GO:0016021);; Cellular Component: anchored component of membrane (GO:0031225);; Cellular Co…	PREDICTED: glycerophosphodiester phosphodiesterase GDPDL7-like isoform X1 [Brassica rapa]
BraA03g012250.3C	0.410045	0.265544	0.229443	0.684634	0.730621	0.51923	0.36019	0.318615	0.266953	38.3312	37.5829	37.7995	-1.07972	0.000436267	down	-6.95177	0	down	Molecular Function: iron ion binding (GO:0005506);; Biological Process: fatty acid biosynthetic process (GO:0006633);; Cellular Component: integral component of membrane (GO:0016021);; Molecular Function: oxidoreductase activity (GO:0016491);; Biological Process: oxidation-reduction process (GO:0055114);;	PREDICTED: protein ECERIFERUM 3-like [Brassica rapa]
BraA03g012980.3C	3.15815	3.00899	2.61786	194.525	194.917	199.702	0.036278	0.105035	0.036654	1.87801	2.54107	1.24665	-6.05569	0	down	-4.72541	4.81e-29	down	Cellular Component: cytosol (GO:0005829);; Cellular Component: plasma membrane (GO:0005886);; Biological Process: response to bacterium (GO:0009617);; Biological Process: indoleacetic acid biosynthetic process (GO:0009684);; Biological Process: response to cadmium ion (GO:0046686);; Molecular Function: indole-3-acetonitrile nitrilase activity (GO:0080061);; Molecular Function: indole-3-acetonitri…	PREDICTED: nitrilase 2 [Brassica rapa]
BraA03g013740.3C	0.247933	0.319555	0.326225	0.930714	0.963715	0.914728	1.81115	1.78501	1.79758	181.695	179.832	178.482	-1.45519	4.42e-09	down	-6.62527	0	down	--	TBC1 domain family member 15-like isoform X2 [Brassica napus]
BraA03g014020.3C	0.229901	0.227597	0.058965	0.933683	0.707513	0.551702	9.97866	10.6695	10.5742	24.6115	24.4615	23.4153	-5.85756	2.28e-05	down	-1.32416	1.55e-249	down	Cellular Component: chloroplast (GO:0009507);; Cellular Component: integral component of membrane (GO:0016021);;	PREDICTED: uncharacterized protein LOC103857045 [Brassica rapa]
BraA03g014190.3C	0.427746	0.334235	0.474644	2.14834	1.13568	1.90984	0	0	0	0.179029	0.144038	0.353343	-2.09802	2.25e-06	down	-15.6097	0.00573617	down	Cellular Component: mitochondrial matrix (GO:0005759);;	PREDICTED: uncharacterized protein At2g39795, mitochondrial-like [Brassica rapa]
BraA03g015060.3C	0.061847	0.103933	0.128995	1.59668	2.33758	2.0113	3.22868	3.95339	4.23381	6.2877	5.99222	5.36677	-5.95398	4.92e-06	down	-1.07189	0.000601134	down	Molecular Function: nucleotide binding (GO:0000166);; Molecular Function: protein binding (GO:0005515);; Cellular Component: nucleus (GO:0005634);; Cellular Component: cytosol (GO:0005829);; Cellular Component: heterotrimeric G-protein complex (GO:0005834);; Cellular Component: chloroplast (GO:0009507);; Biological Process: flower development (GO:0009908);; Biological Process: response to red lig…	LOW QUALITY PROTEIN: WD repeat-containing protein RUP1-like [Brassica napus]
BraA03g015980.3C	2.65096	2.1935	2.07079	6.62638	6.80479	6.91567	4.52942	4.72194	4.56248	31.5672	33.8677	32.0566	-8.2068	7.79e-08	down	-9.24462	3.27e-13	down	Molecular Function: signal transducer, downstream of receptor, with serine/threonine kinase activity (GO:0004702);; Molecular Function: ATP binding (GO:0005524);; Cellular Component: nucleus (GO:0005634);; Cellular Component: cytoplasm (GO:0005737);; Biological Process: chloroplast organization (GO:0009658);; Cellular Component: integral component of membrane (GO:0016021);; Biological Process: po…	PREDICTED: mitogen-activated protein kinase kinase kinase NPK1-like [Brassica oleracea var. oleracea]
BraA03g016740.3C	0.589064	0.575932	0.58474	2.43616	2.62124	2.43459	0.492942	0.858181	0.72762	493.674	494.622	484.925	-1.97862	1.56e-32	down	-9.47676	0	down	Molecular Function: calmodulin-dependent protein kinase activity (GO:0004683);; Molecular Function: calcium ion binding (GO:0005509);; Molecular Function: calmodulin binding (GO:0005516);; Molecular Function: ATP binding (GO:0005524);; Cellular Component: nucleus (GO:0005634);; Cellular Component: cytoplasm (GO:0005737);; Cellular Component: plasma membrane (GO:0005886);; Biological Process: absc…	PREDICTED: calcium-dependent protein kinase 24 isoform X1 [Brassica rapa]
BraA03g017740.3C	0.079407	0.054807	0.027792	0.520157	0.474158	0.49699	0.130963	0.197271	0.137959	142.165	141.614	139.211	-3.31387	3.1e-08	down	-9.92048	0	down	Cellular Component: mitochondrion (GO:0005739);;	PREDICTED: uncharacterized protein LOC103857489 [Brassica rapa]
BraA03g018120.3C	3.12092	1.23248	1.84926	6.85357	5.8497	6.22574	1.16639	0.374471	0.152482	1.36539	1.00976	1.11206	-1.52047	1.85e-05	down	-1.19793	0.000548309	down	Biological Process: defense response (GO:0006952);; Biological Process: response to jasmonic acid (GO:0009753);; Biological Process: response to chitin (GO:0010200);; Biological Process: regulation of response to stimulus (GO:0048583);; Biological Process: regulation of nucleic acid-templated transcription (GO:1903506);;	protein TIFY 5B-like [Brassica napus]
BraA03g018850.3C	0.134025	0	0.314288	1.44103	1.0849	1.56448	0.588473	0.598573	0.914213	284.492	295.845	288.372	-3.08743	2.95e-05	down	-9.1185	1.16e-42	down	Cellular Component: membrane (GO:0016020);;	HVA22-like protein j [Brassica napus]
BraA03g021270.3C	0.024766	0.030673	0.014052	0.24702	0.212729	0.132869	0.07067	0.023971	0.063452	58.3912	60.2828	58.2278	-2.68445	0.00134407	down	-9.85422	1.43e-197	down	Molecular Function: phosphatidylinositol phospholipase C activity (GO:0004435);; Molecular Function: signal transducer activity (GO:0004871);; Cellular Component: intracellular (GO:0005622);; Biological Process: lipid catabolic process (GO:0016042);; Biological Process: intracellular signal transduction (GO:0035556);;	PREDICTED: phosphoinositide phospholipase C 6-like [Brassica rapa]
BraA03g022130.3C	0.855747	0.32703	0.042686	5.01908	4.14222	6.70005	1.33128	1.01046	1.25543	905.846	846.769	877.302	-3.45938	2.23e-06	down	-9.43745	1.51e-265	down	Cellular Component: integral component of membrane (GO:0016021);;	BnaC04g48000D [Brassica napus]
BraA03g023970.3C	0.381163	0	0.209625	1.16843	1.54672	1.39829	0.396081	0.3584	0.605749	353.911	347.609	345.355	-2.70042	0.00036114	down	-10.3472	5.75e-33	down	Cellular Component: cytoplasm (GO:0005737);; Cellular Component: cytoskeleton (GO:0005856);; Molecular Function: zinc ion binding (GO:0008270);; Molecular Function: actin filament binding (GO:0051015);; Biological Process: actin filament bundle assembly (GO:0051017);;	BnaAnng26690D [Brassica napus]
BraA03g024120.3C	1.03987	0.744322	0.685299	1.91779	1.65199	2.079	0.308854	0.131204	0.174814	186.698	184.639	190.066	-1.84799	0.00173167	down	-11.1323	2.36e-115	down	Cellular Component: integral component of membrane (GO:0016021);;	PREDICTED: uncharacterized protein LOC103858209 [Brassica rapa]
BraA03g024320.3C	1.04509	0.990134	1.33656	21.9851	23.6351	23.2883	7.5236	8.0204	7.61158	5121.74	5156.46	5042.14	-4.3027	0	down	-9.41689	0	down	Cellular Component: Golgi membrane (GO:0000139);; Molecular Function: protein binding (GO:0005515);; Cellular Component: extracellular region (GO:0005576);; Cellular Component: plasma membrane (GO:0005886);; Cellular Component: plant-type cell wall (GO:0009505);; Biological Process: pollen tube growth (GO:0009860);; Molecular Function: pectinesterase activity (GO:0030599);; Biological Process: ce…	PREDICTED: pectinesterase 5 [Brassica rapa]
BraA03g024330.3C	0.375163	0.23422	0.509983	9.10527	9.51521	8.40687	2.79672	2.98635	2.87862	1729.75	1702.78	1706.44	-6.91577	6.08e-21	down	-9.2688	0	down	Cellular Component: chloroplast (GO:0009507);; Biological Process: negative regulation of catalytic activity (GO:0043086);; Molecular Function: pectinesterase inhibitor activity (GO:0046910);;	probable pectinesterase/pectinesterase inhibitor [Brassica napus]
BraA03g025430.3C	0.348525	0.23241	0.196802	3.05489	3.08302	2.85308	1.25174	0.981488	0.810024	696.649	697.51	688.276	-3.44505	2.63e-45	down	-9.56632	0	down	Molecular Function: enzyme inhibitor activity (GO:0004857);; Cellular Component: plant-type cell wall (GO:0009505);; Cellular Component: integral component of membrane (GO:0016021);; Molecular Function: pectinesterase activity (GO:0030599);; Biological Process: cell wall modification (GO:0042545);; Biological Process: negative regulation of catalytic activity (GO:0043086);; Molecular Function: as…	PREDICTED: probable pectinesterase/pectinesterase inhibitor 13 [Brassica rapa]
BraA03g025700.3C	0.217096	0.203635	0.074354	3.8525	3.90672	3.40002	1.7101	1.77791	1.71734	671.52	685.892	658.309	-6.46474	1.25e-13	down	-8.5243	0	down	Cellular Component: plasma membrane (GO:0005886);; Cellular Component: anchored component of membrane (GO:0031225);;	PREDICTED: fasciclin-like arabinogalactan protein 3 [Brassica rapa]
BraA03g025810.3C	0	0.024981	0.025225	0.209428	0.501148	0.409126	0	0	0	0.17116	0.110413	0.068288	-5.26668	1.05e-08	down	-17.5101	4.16e-09	down	Molecular Function: phospholipase activity (GO:0004620);; Cellular Component: chloroplast (GO:0009507);; Biological Process: plant-type hypersensitive response (GO:0009626);; Cellular Component: membrane (GO:0016020);; Biological Process: lipid catabolic process (GO:0016042);; Biological Process: oxylipin biosynthetic process (GO:0031408);; Molecular Function: nutrient reservoir activity (GO:0045…	PREDICTED: patatin-like protein 2 [Brassica rapa]
BraA03g025950.3C	0.263598	0.229152	0.564728	3.20162	3.34931	2.69405	1.34491	1.09616	0.73122	578.355	590.588	587.082	-4.76549	6.65e-15	down	-10.2361	4.77e-15	down	Molecular Function: amine transmembrane transporter activity (GO:0005275);; Cellular Component: plasma membrane (GO:0005886);; Biological Process: amino acid transport (GO:0006865);; Molecular Function: amino acid transmembrane transporter activity (GO:0015171);; Cellular Component: integral component of membrane (GO:0016021);;	BnaA03g56990D [Brassica napus]
BraA03g026320.3C	0	0.04191	0.132803	5.11933	4.63003	4.69629	0.019201	0	0	0.370572	0.123848	0.129329	-6.05885	1.07e-33	down	-4.99958	2.12e-05	down	Biological Process: steroid metabolic process (GO:0008202);; Cellular Component: chloroplast (GO:0009507);; Biological Process: response to abscisic acid (GO:0009737);; Biological Process: response to brassinosteroid (GO:0009741);; Cellular Component: integral component of membrane (GO:0016021);; Biological Process: oxidation-reduction process (GO:0055114);; Molecular Function: 11-beta-hydroxyste…	PREDICTED: 11-beta-hydroxysteroid dehydrogenase 1B-like [Brassica rapa]
BraA03g028510.3C	2.15244	2.63564	2.61418	5.39468	5.25986	5.9311	17.1429	18.6377	17.787	52.6599	51.6865	52.7106	-1.04093	8.23e-15	down	-1.63873	0	down	Cellular Component: nucleus (GO:0005634);;	PREDICTED: uncharacterized protein LOC103858697 [Brassica rapa]
BraA03g029550.3C	0.66518	0.710888	0.439882	2.95217	2.86338	2.56042	0.261036	0.093818	0.074692	1.09875	1.64733	1.82568	-3.06546	7.57e-07	down	-3.95838	5.3e-13	down	Cellular Component: nucleus (GO:0005634);;	PREDICTED: uncharacterized protein LOC103858805 [Brassica rapa]
BraA03g030350.3C	1.65884	1.27935	0.721362	12.9183	15.2171	17.6606	4.86353	4.72767	7.11881	3012.08	3011.95	3116.23	-3.51937	7.21e-33	down	-9.14395	0	down	Cellular Component: plasma membrane (GO:0005886);; Biological Process: pollen tube growth (GO:0009860);; Cellular Component: anchored component of membrane (GO:0031225);;	PREDICTED: classical arabinogalactan protein 11 [Brassica rapa]
BraA03g030560.3C	0.530947	0.343382	0.51092	7.1382	7.94003	7.98387	2.3606	1.87156	2.34346	1658.01	1674.43	1677.52	-4.04492	1.14e-108	down	-9.63714	0	down	Cellular Component: plasma membrane (GO:0005886);; Molecular Function: pectate lyase activity (GO:0030570);; Biological Process: pectin catabolic process (GO:0045490);; Molecular Function: metal ion binding (GO:0046872);;	probable pectate lyase 7 [Brassica napus]
BraA03g030590.3C	0.440882	0.406096	0.564291	3.31332	4.6934	4.1545	1.36674	0.736123	1.23907	854.074	848.894	860.393	-2.98933	2.64e-09	down	-9.47598	0	down	--	PREDICTED: uncharacterized protein LOC103858925 [Brassica rapa]
BraA03g030740.3C	3.4111	3.88996	3.35767	7.72579	6.89295	7.6639	0	0	0	4.02682	3.46361	3.16736	-1.00462	1.26e-29	down	-21.0647	6.02e-22	down	Cellular Component: nucleus (GO:0005634);; Cellular Component: spindle (GO:0005819);; Cellular Component: microtubule (GO:0005874);; Biological Process: activation of protein kinase activity (GO:0032147);; Biological Process: regulation of mitotic spindle organization (GO:0060236);;	PREDICTED: protein WVD2-like 4 [Brassica rapa]
BraA03g031150.3C	0.182113	0.193367	0.13744	1.87557	1.84126	1.54136	0.451696	0.606489	0.421213	328.145	326.958	316.17	-3.51095	4.7e-25	down	-9.37643	0	down	Molecular Function: transmembrane receptor protein serine/threonine kinase activity (GO:0004675);; Molecular Function: ATP binding (GO:0005524);; Cellular Component: plasma membrane (GO:0005886);; Biological Process: protein phosphorylation (GO:0006468);; Biological Process: cell surface receptor signaling pathway (GO:0007166);; Biological Process: pollen tube guidance (GO:0010183);; Cellular Com…	PREDICTED: receptor-like kinase LIP2 [Brassica rapa]
BraA03g031210.3C	0.117059	0.175198	0.255808	0.481941	0.668892	1.11581	0.672998	0.439035	0.44086	117.841	119.615	122.921	-2.34237	0.0025378	down	-9.24469	1.5e-20	down	Cellular Component: proteinaceous extracellular matrix (GO:0005578);; Cellular Component: extracellular space (GO:0005615);; Molecular Function: N-acetyltransferase activity (GO:0008080);; Cellular Component: chloroplast (GO:0009507);; Biological Process: lipid catabolic process (GO:0016042);; Molecular Function: lipase activity (GO:0016298);; Biological Process: sexual reproduction (GO:0019953);…	PREDICTED: protein EXORDIUM-like 6 [Brassica rapa]
BraA03g031610.3C	0.084914	0.109582	0.044622	0.768296	0.931678	1.25678	0.205635	0.306284	0.466465	216.666	207.472	210.63	-3.53597	0.00223719	down	-10.7031	7.82e-30	down	Cellular Component: extracellular region (GO:0005576);;	PREDICTED: uncharacterized protein LOC103859027 [Brassica rapa]
BraA03g031800.3C	0.186655	0.427209	0.079419	6.29535	6.37191	5.97176	2.29351	2.20966	1.82756	1120.59	1149.23	1113.44	-4.64864	2.49e-42	down	-9.16863	0	down	Cellular Component: ubiquitin ligase complex (GO:0000151);; Molecular Function: ubiquitin-protein transferase activity (GO:0004842);; Cellular Component: nucleus (GO:0005634);; Cellular Component: cytoplasm (GO:0005737);; Molecular Function: ubiquitin protein ligase binding (GO:0031625);;	PREDICTED: uncharacterized protein LOC103859053 [Brassica rapa]
BraA03g032200.3C	0.624435	0.80792	0.704692	6.57413	6.32454	6.66099	1.90623	2.23896	2.30113	1333.74	1342.99	1333.11	-2.93698	4.44e-90	down	-9.20276	0	down	Molecular Function: enzyme inhibitor activity (GO:0004857);; Cellular Component: plant-type cell wall (GO:0009505);; Cellular Component: integral component of membrane (GO:0016021);; Molecular Function: pectinesterase activity (GO:0030599);; Biological Process: cell wall modification (GO:0042545);; Biological Process: negative regulation of catalytic activity (GO:0043086);; Molecular Function: as…	PREDICTED: probable pectinesterase/pectinesterase inhibitor 21 [Brassica rapa]
BraA03g032690.3C	6.36677	6.47709	6.06873	14.246	15.1824	15.8688	22.8791	23.066	21.8523	64.7159	66.7186	69.6854	-1.20048	8.34e-48	down	-1.64859	0	down	Cellular Component: autophagosome membrane (GO:0000421);; Cellular Component: nucleus (GO:0005634);; Cellular Component: microtubule (GO:0005874);; Biological Process: autophagy (GO:0006914);; Biological Process: cellular response to nitrogen starvation (GO:0006995);; Molecular Function: microtubule binding (GO:0008017);; Biological Process: protein transport (GO:0015031);; Cellular Component: cy…	PREDICTED: autophagy-related protein 8h [Brassica rapa]
BraA03g033170.3C	0.158169	0.222554	0.335241	1.01919	1.21368	1.53252	0.358108	0.387947	0.270024	5.64091	5.33288	5.18417	-4.56472	4.97e-08	down	-3.98137	1.19e-91	down	--	PREDICTED: ninja-family protein 6 [Brassica rapa]
BraA03g033430.3C	0.590708	1.07812	0.607634	15.5757	15.363	15.8556	4.62671	4.6101	4.60884	3422.63	3442.02	3437.02	-4.52527	7.19e-08	down	-9.50408	0	down	Molecular Function: polygalacturonase activity (GO:0004650);; Cellular Component: extracellular region (GO:0005576);; Biological Process: carbohydrate metabolic process (GO:0005975);; Biological Process: cell wall organization (GO:0071555);;	PREDICTED: polygalacturonase-like [Brassica rapa]
BraA03g033440.3C	0.341295	0.375936	0.317357	1.9442	1.79029	1.74278	1.18271	1.15885	1.09778	2180.63	2193.42	2169.14	-2.40351	4.96e-18	down	-10.9455	0	down	Molecular Function: polygalacturonase activity (GO:0004650);; Cellular Component: extracellular region (GO:0005576);; Cellular Component: cell wall (GO:0005618);; Biological Process: carbohydrate metabolic process (GO:0005975);; Molecular Function: lyase activity (GO:0016829);; Biological Process: cell wall organization (GO:0071555);;	polygalacturonase-like [Brassica napus]
BraA03g033840.3C	0	0.15309	0.008706	1.40496	2.76891	2.16972	0	0	0	3.34359	3.56066	2.78654	-4.99979	3.05e-05	down	-18.4032	1.27e-12	down	Molecular Function: metal ion binding (GO:0046872);;	metallothionein-like protein type 2 [Brassica napus]
BraA03g034260.3C	4.80299	3.61836	3.35098	11.0128	9.43124	8.18678	0	0	0	30.9929	31.1881	30.7923	-1.1674	1.2e-09	down	-22.2783	8.54e-27	down	Cellular Component: mitochondrion (GO:0005739);; Cellular Component: integral component of membrane (GO:0016021);;	PREDICTED: uncharacterized protein LOC103859339 [Brassica rapa]
BraA03g034940.3C	0.457524	0.226095	0.273177	2.09826	1.29022	1.54805	0.447308	0.270417	0.180207	242.746	242.467	250.817	-2.16473	2.49e-06	down	-9.90174	5.35e-291	down	--	PREDICTED: protein LURP-one-related 10-like [Brassica rapa]
BraA03g035250.3C	9.16136	8.84091	8.16161	30.5796	30.564	30.9307	24.021	23.8637	24.102	87.7404	88.6318	86.1147	-1.80044	8.33e-150	down	-1.91892	0	down	--	PREDICTED: protein LNK3-like isoform X1 [Brassica rapa]
BraA03g035890.3C	0.338645	0.461684	0.255015	1.43163	1.26612	1.30012	0.404662	0.362	0.539092	617.429	618.921	614.426	-2.63603	6.07e-07	down	-10.3912	0	down	Molecular Function: copper ion binding (GO:0005507);; Cellular Component: extracellular region (GO:0005576);; Molecular Function: L-ascorbate oxidase activity (GO:0008447);; Cellular Component: plant-type cell wall (GO:0009505);; Cellular Component: plasmodesma (GO:0009506);; Molecular Function: oxidoreductase activity, oxidizing metal ions (GO:0016722);; Biological Process: oxidation-reduction p…	PREDICTED: L-ascorbate oxidase homolog [Brassica rapa]
BraA03g035900.3C	1.11306	1.26894	1.29954	14.6435	15.3836	15.0046	4.13583	4.78476	4.86509	3033.15	3036.87	2967.97	-3.45147	2.25e-272	down	-9.44743	0	down	Molecular Function: copper ion binding (GO:0005507);; Cellular Component: extracellular region (GO:0005576);; Cellular Component: plant-type cell wall (GO:0009505);; Cellular Component: plasmodesma (GO:0009506);; Molecular Function: oxidoreductase activity, oxidizing metal ions (GO:0016722);; Biological Process: oxidation-reduction process (GO:0055114);;	PREDICTED: L-ascorbate oxidase homolog [Brassica rapa]
BraA03g036530.3C	0.183762	0.077029	0.088854	1.23171	1.24777	0.891949	0.452085	0.430916	0.560513	246.648	239.64	260.392	-3.09308	6.76e-09	down	-8.92746	0	down	Cellular Component: integral component of membrane (GO:0016021);;	PREDICTED: 60S ribosomal protein L18a-like protein [Brassica rapa]
BraA03g037780.3C	1.10956	0.735174	0.75589	8.1814	7.34795	7.88088	2.2946	1.77535	1.95495	1153.05	1182.47	1160.26	-3.15442	2.14e-66	down	-9.28747	0	down	Cellular Component: extracellular region (GO:0005576);; Cellular Component: plant-type cell wall (GO:0009505);; Molecular Function: pectinesterase activity (GO:0030599);; Biological Process: cell wall modification (GO:0042545);; Molecular Function: aspartyl esterase activity (GO:0045330);; Biological Process: pectin catabolic process (GO:0045490);;	PREDICTED: probable pectinesterase 67 [Brassica rapa]
BraA03g038020.3C	0.088614	0.097578	0.133026	0.660925	0.923485	0.911031	0.427761	0.317893	0.339796	197.435	195.81	197.488	-2.90688	3.38e-12	down	-9.28212	0	down	Cellular Component: late endosome (GO:0005770);; Biological Process: potassium ion transport (GO:0006813);; Biological Process: regulation of pH (GO:0006885);; Cellular Component: chloroplast (GO:0009507);; Molecular Function: sodium:proton antiporter activity (GO:0015385);; Cellular Component: integral component of membrane (GO:0016021);; Biological Process: hydrogen ion transmembrane transport …	cation/H(+) antiporter 19-like [Brassica napus]
BraA03g038550.3C	0.112506	0.039335	0.010202	0.753079	0.827496	0.918955	0.199437	0.278559	0.110925	161.035	161.889	160.624	-3.9608	2.09e-11	down	-9.63872	0	down	Molecular Function: transmembrane receptor protein serine/threonine kinase activity (GO:0004675);; Molecular Function: ATP binding (GO:0005524);; Cellular Component: plasma membrane (GO:0005886);; Biological Process: protein phosphorylation (GO:0006468);; Biological Process: cell surface receptor signaling pathway (GO:0007166);; Cellular Component: integral component of membrane (GO:0016021);;	PREDICTED: putative proline-rich receptor-like protein kinase PERK6 [Brassica rapa]
BraA03g039420.3C	0.022706	0.083336	0.102873	0.345466	0.317381	0.231415	0.007363	0	0	0.515719	0.606299	0.423142	-1.93642	0.000399486	down	-7.71381	3.42e-13	down	Molecular Function: protein disulfide isomerase activity (GO:0003756);; Cellular Component: cell (GO:0005623);; Cellular Component: integral component of membrane (GO:0016021);; Biological Process: cell redox homeostasis (GO:0045454);;	PREDICTED: protein disulfide-isomerase 5-3 [Brassica rapa]
BraA03g039960.3C	1.80642	1.13806	1.47731	2.57653	3.07887	3.30386	5.40515	6.52185	5.71839	633.493	633.791	629.406	-1.00836	3.43e-07	down	-6.83699	0	down	Molecular Function: GTP binding (GO:0005525);; Cellular Component: intracellular (GO:0005622);; Biological Process: small GTPase mediated signal transduction (GO:0007264);; Cellular Component: pollen tube tip (GO:0090404);;	PREDICTED: septum-promoting GTP-binding protein 1-like [Brassica rapa]
BraA03g040910.3C	1.20709	1.53916	1.41416	4.44509	3.31629	3.50458	0.995366	0.739672	0.855472	56.9494	57.3495	57.6848	-1.37479	4.98e-15	down	-6.1523	0	down	Cellular Component: plasma membrane (GO:0005886);; Molecular Function: magnesium ion transmembrane transporter activity (GO:0015095);; Biological Process: magnesium ion transport (GO:0015693);; Cellular Component: integral component of membrane (GO:0016021);; Biological Process: magnesium ion transmembrane transport (GO:1903830);;	PREDICTED: probable magnesium transporter NIPA1 [Brassica rapa]
BraA03g041030.3C	12.0945	10.2148	11.3468	23.9368	23.1808	22.8249	12.0635	12.0846	12.2946	68.7929	65.308	68.1422	-1.02278	1.13e-78	down	-2.50565	0	down	Molecular Function: protein serine/threonine kinase activity (GO:0004674);; Molecular Function: ATP binding (GO:0005524);; Cellular Component: nucleus (GO:0005634);; Cellular Component: cytosol (GO:0005829);; Cellular Component: plasma membrane (GO:0005886);; Biological Process: starch catabolic process (GO:0005983);; Biological Process: protein phosphorylation (GO:0006468);; Biological Process: …	PREDICTED: beta-amylase 1, chloroplastic-like [Brassica rapa]
BraA03g041960.3C	0.340072	0.213022	0.228852	3.05316	3.62142	3.00204	0	0.056089	0	0.494224	0.501703	0.572668	-3.62906	1.15e-42	down	-18.4841	6.52e-13	down	Molecular Function: nucleotide binding (GO:0000166);; Molecular Function: RNA binding (GO:0003723);; Molecular Function: metal ion binding (GO:0046872);;	zinc finger CCCH domain-containing protein 18 isoform X1 [Brassica napus]
BraA03g042350.3C	0.128175	0.100296	0.08323	2.39201	1.69423	2.25079	0.619656	0.656053	0.68187	434.588	441.003	442.163	-4.83284	2.78e-15	down	-9.94122	2.31e-31	down	--	PREDICTED: uncharacterized protein LOC103860372 [Brassica rapa]
BraA03g042940.3C	0.012518	0.121013	0.166564	1.66586	1.54895	1.16907	0.609425	0.508856	0.405034	507.126	502.001	515.324	-3.86444	3.11e-13	down	-10.6156	3.15e-62	down	Molecular Function: structural constituent of cell wall (GO:0005199);; Cellular Component: extracellular region (GO:0005576);; Cellular Component: cell wall (GO:0005618);; Cellular Component: nucleus (GO:0005634);; Biological Process: cell wall organization (GO:0071555);;	pollen-specific leucine-rich repeat extensin-like protein 3 [Brassica napus]
BraA03g043310.3C	0.058976	0.052383	0.038329	0.656532	0.719676	0.654619	0.34192	0.3381	0.506825	394.148	390.973	387.163	-3.02818	0.00324545	down	-9.69851	0	down	Molecular Function: beta-galactosidase activity (GO:0004565);; Cellular Component: cell wall (GO:0005618);; Cellular Component: vacuole (GO:0005773);; Biological Process: carbohydrate metabolic process (GO:0005975);; Molecular Function: carbohydrate binding (GO:0030246);; Cellular Component: apoplast (GO:0048046);;	PREDICTED: beta-galactosidase 13 [Brassica rapa]
BraA03g044660.3C	0.046261	0.146534	0.039471	0.764064	0.451292	0.605403	0.013685	0.07803	0	1.75827	2.19327	1.91702	-2.6629	0.0053528	down	-5.40358	6.75e-14	down	Cellular Component: chloroplast (GO:0009507);; Cellular Component: integral component of membrane (GO:0016021);;	uncharacterized protein LOC106400560 [Brassica napus]
BraA03g044740.3C	0.040727	0.230136	0.289754	1.6414	1.6353	1.19447	0.880493	0.592204	0.701935	1323.12	1314.47	1297.54	-3.93615	7.73e-07	down	-10.9699	0	down	--	PREDICTED: uncharacterized protein LOC103860620 [Brassica rapa]
BraA03g049500.3C	2.64753	2.84478	3.28217	7.91512	7.5739	7.08302	5.00813	4.49306	5.09179	400.837	397.885	398.136	-1.01457	2.39e-58	down	-6.18201	0	down	Molecular Function: serine-type endopeptidase activity (GO:0004252);; Biological Process: proteolysis (GO:0006508);;	putative protein [Arabidopsis thaliana]
BraA03g049510.3C	0.139524	0.137861	0.182477	4.83778	5.34301	5.51977	2.07681	1.68358	1.89015	1096.88	1092.91	1099.35	-4.92426	2.47e-98	down	-9.01786	0	down	Molecular Function: serine-type endopeptidase activity (GO:0004252);; Biological Process: proteolysis (GO:0006508);;	PREDICTED: subtilisin-like protease SBT3.12 [Brassica rapa]
BraA03g050290.3C	1.7388	1.88262	2.19899	5.13705	5.14098	4.96837	3.55186	4.17993	3.8154	12.9132	11.7616	13.2165	-1.29117	1.82e-22	down	-1.76212	5.68e-233	down	Molecular Function: trehalose-phosphatase activity (GO:0004805);; Cellular Component: cytoplasm (GO:0005737);; Biological Process: trehalose biosynthetic process (GO:0005992);; Biological Process: dephosphorylation (GO:0016311);; Biological Process: trehalose metabolism in response to stress (GO:0070413);;	PREDICTED: probable trehalose-phosphate phosphatase G [Brassica rapa]
BraA03g051630.3C	0.080884	0.070383	0.024257	0.946889	0.785135	0.915002	0.07092	0	0.13596	0.508227	0.226736	0.336274	-4.20587	6.1e-14	down	-2.42624	1.6e-06	down	Molecular Function: alpha,alpha-trehalase activity (GO:0004555);; Cellular Component: plasma membrane (GO:0005886);; Biological Process: trehalose catabolic process (GO:0005993);; Cellular Component: integral component of membrane (GO:0016021);;	BnaC07g38690D [Brassica napus]
BraA03g052210.3C	0.027386	0	0	0.076076	0.333922	0.436007	0.056725	0.081142	0.109868	42.4811	42.3733	39.6979	-16.5607	0.000440825	down	-9.6183	7.22e-64	down	Cellular Component: plasma membrane (GO:0005886);; Cellular Component: integral component of membrane (GO:0016021);;	PREDICTED: CASP-like protein 1F1 [Brassica rapa]
BraA03g053640.3C	3.00501	4.16796	3.00082	7.88287	8.41473	7.74408	0.196589	0.024283	0.175153	0.43835	0.40243	0.412502	-1.14698	2.43e-18	down	-1.74721	8.28e-05	down	Molecular Function: transcription factor activity, sequence-specific DNA binding (GO:0003700);; Molecular Function: protein binding (GO:0005515);; Cellular Component: nucleus (GO:0005634);; Biological Process: anther development (GO:0048653);;	PREDICTED: protein SPOROCYTELESS-like isoform X1 [Brassica rapa]
BraA03g053720.3C	0.327729	0.19403	0.189256	1.96508	2.14348	2.34076	1.35998	1.55824	1.24886	32.1473	33.2181	31.6279	-3.09019	1.89e-18	down	-4.6786	0	down	Cellular Component: Golgi apparatus (GO:0005794);; Molecular Function: acetylglucosaminyltransferase activity (GO:0008375);; Cellular Component: integral component of membrane (GO:0016021);; Biological Process: carbohydrate biosynthetic process (GO:0016051);;	PREDICTED: beta-glucuronosyltransferase GlcAT14A-like [Brassica rapa]
BraA03g053760.3C	0.143732	0.247968	0.212031	2.50457	2.23978	3.01254	1.34766	0.456363	0.983185	438.777	417.58	465.948	-4.44284	5.99e-07	down	-8.7827	0	down	Cellular Component: cell wall (GO:0005618);; Cellular Component: nucleus (GO:0005634);; Cellular Component: mitochondrion (GO:0005739);;	PREDICTED: uncharacterized protein LOC103861702 [Brassica rapa]
BraA03g054320.3C	0	0	0	0.279792	0.550084	0.632209	0.212813	0.208789	0	150.57	143.713	148.334	-16.6097	0.0001463	down	-9.91666	1.77e-120	down	Cellular Component: plasma membrane (GO:0005886);; Cellular Component: integral component of membrane (GO:0016021);; Cellular Component: anchored component of membrane (GO:0031225);; Cellular Component: pollen tube (GO:0090406);;	PREDICTED: GPI-anchored protein LORELEI-like [Brassica rapa]
BraA03g056900.3C	0.051164	0.11773	0.030641	0.673028	0.577849	0.326466	0.098721	0.04154	0	1.93578	3.03145	2.10316	-5.672	7.14e-05	down	-5.54835	4.45e-22	down	Molecular Function: zinc ion binding (GO:0008270);;	BnaCnng77780D [Brassica napus]
BraA03g057060.3C	0	0	0	0.046824	0.226667	0.119467	0.015295	0.039921	0.030104	0.189135	0.256338	0.169477	-15.5101	0.00946295	down	-2.13744	0.000262796	down	Biological Process: response to acid chemical (GO:0001101);; Molecular Function: DNA binding (GO:0003677);; Molecular Function: ATP binding (GO:0005524);; Cellular Component: nucleus (GO:0005634);; Biological Process: hormone-mediated signaling pathway (GO:0009755);; Biological Process: response to lipid (GO:0033993);; Biological Process: macromolecule metabolic process (GO:0043170);; Biological …	PREDICTED: CHD3-type chromatin-remodeling factor PICKLE-like isoform X2 [Brassica rapa]
BraA03g058490.3C	0.954558	0.87302	0.937334	4.1237	4.12455	3.73808	0.994971	1.19345	0.935193	472.532	483.622	480.636	-2.19385	2.53e-50	down	-8.92961	0	down	Molecular Function: structural constituent of cell wall (GO:0005199);; Cellular Component: extracellular region (GO:0005576);; Cellular Component: cell wall (GO:0005618);; Cellular Component: nucleus (GO:0005634);; Biological Process: cell wall organization (GO:0071555);;	pollen-specific leucine-rich repeat extensin-like protein 4 [Brassica napus]
BraA03g058860.3C	13.4986	13.1384	13.4006	32.393	32.4791	33.189	1.47035	1.93358	1.85253	27.8314	28.0919	26.2847	-1.33612	5.38e-142	down	-4.10271	5.68e-134	down	Cellular Component: extracellular region (GO:0005576);; Cellular Component: cell wall (GO:0005618);; Biological Process: carbohydrate metabolic process (GO:0005975);; Cellular Component: chloroplast (GO:0009507);; Cellular Component: integral component of membrane (GO:0016021);; Molecular Function: glucan endo-1,3-beta-D-glucosidase activity (GO:0042973);; Biological Process: cell wall organizati…	PREDICTED: glucan endo-1,3-beta-glucosidase 7-like isoform X3 [Brassica rapa]
BraA03g059130.3C	0.304033	0.191289	0.33466	4.7664	4.64234	4.74577	1.42482	1.66328	1.73341	1156.71	1158.98	1140.92	-4.00092	1.95e-123	down	-9.5301	0	down	Molecular Function: beta-galactosidase activity (GO:0004565);; Cellular Component: cell wall (GO:0005618);; Cellular Component: vacuole (GO:0005773);; Biological Process: carbohydrate metabolic process (GO:0005975);; Molecular Function: carbohydrate binding (GO:0030246);; Cellular Component: apoplast (GO:0048046);;	PREDICTED: beta-galactosidase 11-like [Brassica rapa]
BraA03g059950.3C	1.21998	0.876076	1.28428	22.9213	22.2007	22.3906	0	0	0	0.121951	0.202797	0.300018	-5.31622	1.81e-05	down	-16.0951	0.000164311	down	Molecular Function: acid phosphatase activity (GO:0003993);; Molecular Function: protein serine/threonine phosphatase activity (GO:0004722);; Cellular Component: extracellular region (GO:0005576);; Biological Process: dephosphorylation (GO:0016311);; Molecular Function: metal ion binding (GO:0046872);;	purple acid phosphatase 6 [Brassica napus]
BraA03g060860.3C	13.4245	11.4471	12.312	87.799	85.1005	85.7604	12.8573	11.8558	13.4368	83.0079	82.5669	79.8781	-2.77586	0	down	-2.72876	0	down	Molecular Function: transcription cofactor activity (GO:0003712);; Molecular Function: histone acetyltransferase activity (GO:0004402);; Molecular Function: calmodulin binding (GO:0005516);; Cellular Component: nucleus (GO:0005634);; Cellular Component: cytoplasm (GO:0005737);; Biological Process: regulation of transcription, DNA-templated (GO:0006355);; Molecular Function: zinc ion binding (GO:0…	PREDICTED: BTB/POZ and TAZ domain-containing protein 5 [Brassica rapa]
BraA03g064480.3C	0.048005	0.107379	0.034203	2.19036	1.68417	1.77592	0.673665	0.596243	0.559797	395.758	392.589	395.583	-4.55176	6.67e-18	down	-9.31723	0	down	Molecular Function: protein serine/threonine kinase activity (GO:0004674);; Molecular Function: ATP binding (GO:0005524);; Biological Process: protein phosphorylation (GO:0006468);;	PREDICTED: serine/threonine-protein kinase CDL1-like [Brassica rapa]
BraA04g000640.3C	0.489808	0.35312	0.273615	6.34497	7.0196	6.55179	2.11239	1.84332	1.97484	1411.42	1417.93	1399.14	-4.16445	2.71e-125	down	-9.47141	0	down	Cellular Component: extracellular region (GO:0005576);; Biological Process: carbohydrate metabolic process (GO:0005975);; Molecular Function: xylan 1,4-beta-xylosidase activity (GO:0009044);;	PREDICTED: uncharacterized protein LOC103862781 [Brassica rapa]
BraA04g000810.3C	0.82998	0.817102	0.503171	1.26855	2.12315	2.27962	0.157838	0.340785	0.521367	125.243	122.512	124.116	-1.20309	0.00690685	down	-10.4302	8.08e-74	down	Molecular Function: protein kinase activity (GO:0004672);; Molecular Function: ATP binding (GO:0005524);; Biological Process: protein phosphorylation (GO:0006468);; Cellular Component: chloroplast (GO:0009507);; Biological Process: negative regulation of catalytic activity (GO:0043086);; Molecular Function: pectinesterase inhibitor activity (GO:0046910);;	PREDICTED: probable pectinesterase/pectinesterase inhibitor [Brassica rapa]
BraA04g000830.3C	1.48049	1.59651	1.56614	30.5753	30.7967	27.3838	9.76613	8.67967	9.74888	6877.18	7043.35	6890.38	-4.12639	0	down	-8.42596	0	down	Cellular Component: extracellular region (GO:0005576);; Cellular Component: plant-type cell wall (GO:0009505);; Cellular Component: integral component of membrane (GO:0016021);; Molecular Function: pectinesterase activity (GO:0030599);; Biological Process: cell wall modification (GO:0042545);; Biological Process: negative regulation of catalytic activity (GO:0043086);; Molecular Function: asparty…	probable pectinesterase/pectinesterase inhibitor VGDH2 isoform X1 [Brassica napus]
BraA04g002380.3C	67.2692	75.6895	72.7089	194.733	194.707	192.187	0.570116	0.401871	0.623215	6.20784	6.89421	6.22105	-1.39126	2.74e-303	down	-3.47694	7.42e-117	down	Molecular Function: ribokinase activity (GO:0004747);; Biological Process: D-ribose metabolic process (GO:0006014);; Biological Process: carbohydrate phosphorylation (GO:0046835);;	PREDICTED: probable fructokinase-4 [Brassica rapa]
BraA04g003120.3C	0.31874	1.23898	0.293184	8.44103	7.87601	11.214	4.76226	2.78212	2.81279	2170.18	2022.32	2324.15	-3.65341	6.92e-10	down	-9.31233	0	down	--	BnaCnng40600D [Brassica napus]
BraA04g004210.3C	0	0.053502	0	1.02228	0.949332	0.970002	0.443358	0.34401	0.42934	192.097	181.841	192.943	-5.14954	1.28e-05	down	-8.87179	0	down	Cellular Component: nucleus (GO:0005634);;	PREDICTED: protein LURP-one-related 14-like isoform X2 [Brassica rapa]
BraA04g004630.3C	0.688255	0.468147	0.69299	7.44211	6.88287	6.60072	6.70815	6.82049	6.61401	1056.31	1072.19	1062.59	-3.59474	1.16e-92	down	-7.37568	0	down	Molecular Function: hydrolase activity, hydrolyzing O-glycosyl compounds (GO:0004553);; Cellular Component: extracellular region (GO:0005576);; Cellular Component: cell wall (GO:0005618);; Biological Process: carbohydrate metabolic process (GO:0005975);; Cellular Component: plasmodesma (GO:0009506);;	glucan endo-1,3-beta-glucosidase [Brassica napus]
BraA04g005140.3C	0.040517	0.071712	0.09778	1.52972	1.62706	1.51332	0.522123	0.408493	0.465043	390.189	393.422	383.368	-4.33983	2.55e-37	down	-9.54765	0	down	Biological Process: signal transduction (GO:0007165);; Molecular Function: phosphatidylinositol binding (GO:0035091);;	PREDICTED: protein ENHANCED DISEASE RESISTANCE 2-like [Brassica rapa]
BraA04g005170.3C	0.26074	0.158931	0.244335	1.54423	1.6802	1.36111	0.034223	0.045322	0.020986	0.475903	0.3764	0.431432	-2.75779	1.76e-23	down	-3.987	4.18e-16	down	Molecular Function: nucleotide binding (GO:0000166);; Molecular Function: mRNA binding (GO:0003729);; Molecular Function: structural constituent of ribosome (GO:0003735);; Cellular Component: cell wall (GO:0005618);; Cellular Component: nucleolus (GO:0005730);; Cellular Component: vacuolar membrane (GO:0005774);; Cellular Component: Golgi apparatus (GO:0005794);; Cellular Component: plasma membra…	PREDICTED: probable RNA-binding protein ARP1 [Brassica rapa]
BraA04g005550.3C	0	0	0	0.184652	0.419738	0.261773	0.034125	0.044871	0	113.311	110.42	113.201	-16.7028	7.43e-05	down	-25.6273	4.52e-42	down	Molecular Function: hydrolase activity (GO:0016787);;	uncharacterized protein LOC106447981 [Brassica napus]
BraA04g007040.3C	7.1795	6.70653	7.80769	13.5675	18.1552	17.7528	10.9767	10.4342	9.99427	43.944	47.795	43.3759	-1.16642	1.01e-11	down	-2.20875	1.12e-234	down	Cellular Component: integral component of membrane (GO:0016021);; Biological Process: response to karrikin (GO:0080167);;	PREDICTED: uncharacterized protein LOC103863470 [Brassica rapa]
BraA04g011120.3C	11.7452	11.9977	8.54888	7.30686	6.71463	9.68665	4.59626	4.43415	4.13165	1.97931	1.77643	2.75707	-6.39789	1.43e-06	down	-6.49143	0.0078389	down	Biological Process: Group II intron splicing (GO:0000373);; Molecular Function: RNA binding (GO:0003723);; Cellular Component: chloroplast (GO:0009507);; Biological Process: chloroplast organization (GO:0009658);;	PREDICTED: uncharacterized protein LOC103863790 isoform X2 [Brassica rapa]
BraA04g011650.3C	0.118615	0.177546	0.278581	0.660607	0.726206	0.52934	0.216172	0.154407	0.079323	145.269	142.285	142.612	-1.66879	0.000165736	down	-9.96972	0	down	Molecular Function: protein tyrosine phosphatase activity (GO:0004725);; Molecular Function: protein tyrosine/serine/threonine phosphatase activity (GO:0008138);; Biological Process: pollen development (GO:0009555);; Molecular Function: phosphatidylinositol-3,4,5-trisphosphate 3-phosphatase activity (GO:0016314);; Biological Process: peptidyl-tyrosine dephosphorylation (GO:0035335);; Biological P…	PREDICTED: phosphatidylinositol 3,4,5-trisphosphate 3-phosphatase and protein-tyrosine-phosphatase PTEN1 isoform X2 [Brassica rapa]
BraA04g013570.3C	0	0.029594	0.030915	0.406568	0.162637	0.494719	0.041294	0.06008	0	2.10146	2.19509	2.30612	-16.657	0.000162608	down	-5.67232	5.46e-20	down	--	PREDICTED: paired amphipathic helix protein Sin3-like 5 [Brassica rapa]
BraA04g015300.3C	0.51588	0.532675	0.563757	1.1034	1.1906	1.07669	0.27138	0.236456	0.412937	0.984842	1.19558	0.930229	-1.15687	2.79e-09	down	-1.92416	1.12e-29	down	Cellular Component: mitochondrial outer membrane translocase complex (GO:0005742);; Cellular Component: vacuolar membrane (GO:0005774);; Biological Process: oligopeptide transport (GO:0006857);; Molecular Function: oligopeptide transporter activity (GO:0015198);; Cellular Component: integral component of membrane (GO:0016021);; Molecular Function: transmembrane transporter activity (GO:0022857);;…	PREDICTED: probable metal-nicotianamine transporter YSL4 [Brassica rapa]
BraA04g015980.3C	0.021059	0.069271	0.070591	0.386478	0.273476	0.186793	0.046173	0.03763	0	0.984792	1.08227	1.19606	-2.36252	0.00686352	down	-5.14964	1.82e-16	down	Molecular Function: GTP binding (GO:0005525);; Cellular Component: intracellular (GO:0005622);; Cellular Component: plasma membrane (GO:0005886);; Biological Process: small GTPase mediated signal transduction (GO:0007264);; Biological Process: protein transport (GO:0015031);;	PREDICTED: ras-related protein RABG2-like [Brassica rapa]
BraA04g016840.3C	0.42007	0.286626	0.167441	1.98533	2.19585	2.75984	0.781646	0.615455	1.3166	33.3285	30.6887	32.4805	-3.03559	1.16e-05	down	-5.12257	5.52e-146	down	Molecular Function: growth factor activity (GO:0008083);; Biological Process: cell proliferation (GO:0008283);; Biological Process: cell differentiation (GO:0030154);; Cellular Component: extracellular matrix (GO:0031012);; Biological Process: plant organ morphogenesis (GO:1905392);;	PREDICTED: phytosulfokines 2 [Brassica rapa]
BraA04g017520.3C	0.13835	0.120426	0.053543	1.03128	0.786205	0.910381	0.688996	0.47181	0.291686	843.555	863.856	841.839	-3.18055	7.36e-07	down	-10.7045	0	down	Molecular Function: polygalacturonase activity (GO:0004650);; Cellular Component: extracellular region (GO:0005576);; Biological Process: carbohydrate metabolic process (GO:0005975);; Molecular Function: lyase activity (GO:0016829);; Biological Process: cell wall organization (GO:0071555);;	PREDICTED: probable polygalacturonase [Brassica rapa]
BraA04g018050.3C	5.93812	6.08624	6.33692	16.2882	17.0721	15.2393	18.1463	16.2446	17.4256	44.3675	42.0782	43.003	-1.23296	5e-37	down	-1.36118	0	down	Cellular Component: nucleus (GO:0005634);;	PREDICTED: uncharacterized protein LOC103864560 [Brassica rapa]
BraA04g019520.3C	0.64242	0.614721	0.384016	2.1895	1.64098	2.53834	0.149948	0.415327	0.112896	201.028	199.921	209.811	-2.09684	0.00193625	down	-11.2723	3.18e-51	down	--	PREDICTED: uncharacterized protein LOC103864759 [Brassica rapa]
BraA04g020530.3C	64.0793	63.2057	61.7765	136.45	139.79	137.402	0.037815	0	0	6.94035	6.8673	6.80396	-1.11557	0	down	-21.3303	4.59e-23	down	Molecular Function: nutrient reservoir activity (GO:0045735);;	PREDICTED: glutelin type-B 5-like [Brassica rapa]
BraA04g021340.3C	0.853877	1.02584	0.40784	3.23448	2.20163	3.05074	0.897939	0.937634	0.819175	5.12229	5.07023	5.80111	-1.75861	1.98e-07	down	-2.56478	5.79e-90	down	Molecular Function: protein serine/threonine phosphatase activity (GO:0004722);; Cellular Component: nucleus (GO:0005634);; Biological Process: protein dephosphorylation (GO:0006470);; Cellular Component: plastid (GO:0009536);; Biological Process: response to wounding (GO:0009611);; Biological Process: abscisic acid-activated signaling pathway (GO:0009738);; Molecular Function: metal ion binding …	probable protein phosphatase 2C 25 [Brassica napus]
BraA04g021600.3C	1.41894	1.40383	1.55334	0.929144	1.32729	0.997383	4.37146	3.36049	4.11108	40.7708	41.8584	39.1779	-3.62442	0.00424988	down	-3.41183	0	down	Molecular Function: protein serine/threonine kinase activity (GO:0004674);; Molecular Function: protein binding (GO:0005515);; Molecular Function: ATP binding (GO:0005524);; Cellular Component: intracellular (GO:0005622);; Cellular Component: plasma membrane (GO:0005886);; Biological Process: response to pH (GO:0009268);; Biological Process: peptidyl-serine phosphorylation (GO:0018105);; Biologic…	CBL-interacting serine/threonine-protein kinase 11-like [Brassica napus]
BraA04g022430.3C	7.9069	8.49971	8.80263	22.6791	22.549	22.6361	0	0	0.026391	0.723482	0.36588	0.14141	-1.35889	1.13e-71	down	-15.9507	0.000664323	down	Molecular Function: protein binding (GO:0005515);; Biological Process: negative regulation of abscisic acid-activated signaling pathway (GO:0009788);; Biological Process: regulation of stomatal movement (GO:0010119);; Biological Process: cellular response to water deprivation (GO:0042631);;	PREDICTED: F-box protein DOR-like [Brassica rapa]
BraA04g022700.3C	0.02239	0.074285	0.092687	0.64469	0.590508	0.463921	0.190599	0.161974	0.19438	155.479	156.189	157.021	-3.1699	5.41e-09	down	-9.80306	0	down	Molecular Function: calmodulin-dependent protein kinase activity (GO:0004683);; Molecular Function: calcium ion binding (GO:0005509);; Molecular Function: calmodulin binding (GO:0005516);; Molecular Function: ATP binding (GO:0005524);; Cellular Component: nucleus (GO:0005634);; Cellular Component: cytoplasm (GO:0005737);; Cellular Component: plasma membrane (GO:0005886);; Biological Process: absc…	PREDICTED: calcium-dependent protein kinase 24-like [Brassica rapa]
BraA04g023020.3C	0	0.004597	0.016188	0.276193	0.394359	0.163676	0.018009	0.036024	0.076083	30.3893	32.3237	30.5578	-17.8525	3.55e-07	down	-9.65639	4.1e-140	down	Cellular Component: plasma membrane (GO:0005886);; Biological Process: potassium ion transport (GO:0006813);; Biological Process: sodium ion transport (GO:0006814);; Biological Process: regulation of pH (GO:0006885);; Cellular Component: chloroplast (GO:0009507);; Biological Process: pollen tube guidance (GO:0010183);; Cellular Component: endomembrane system (GO:0012505);; Molecular Function: sod…	PREDICTED: cation/H(+) antiporter 21-like [Brassica rapa]
BraA04g023240.3C	1.76049	2.30065	1.78362	5.32543	4.66829	4.78502	0	0.005089	0	0.026219	0.051128	0.288763	-1.32356	2.72e-13	down	-3.80695	0.0064033	down	Cellular Component: cytosol (GO:0005829);; Cellular Component: membrane (GO:0016020);;	PREDICTED: CCR4-NOT transcription complex subunit 1-like [Brassica rapa]
BraA04g023320.3C	1.59659	1.58893	1.47629	11.6396	12.3501	12.9264	0.015297	0.04034	0.052295	0.128944	0.174317	0.192766	-2.95127	2.9e-126	down	-2.93847	0.000427078	down	--	BnaA08g02270D [Brassica napus]
BraA04g023450.3C	0.103491	0.096628	0.151191	0.858953	0.910626	1.19807	0.032095	0	0.034745	0.314223	0.263471	0.190313	-3.0078	8.97e-12	down	-3.11541	4.53e-08	down	--	PREDICTED: uncharacterized protein LOC103865215 isoform X2 [Brassica rapa]
BraA04g023840.3C	0.282157	0.31128	0.336982	0.797995	0.754241	0.874714	0.008434	0	0.031304	0.062784	0.059629	0.043333	-1.33031	1.7e-08	down	-2.45934	0.00183891	down	Molecular Function: copper ion binding (GO:0005507);; Molecular Function: ATP binding (GO:0005524);; Cellular Component: mitochondrion (GO:0005739);; Cellular Component: vacuolar membrane (GO:0005774);; Cellular Component: cytosol (GO:0005829);; Cellular Component: plasma membrane (GO:0005886);; Biological Process: 'de novo' protein folding (GO:0006458);; Biological Process: inflammatory response…	BnaA04g19270D [Brassica napus]
BraA04g024000.3C	0.094994	0.046745	0.027007	0.365965	0.403314	0.308035	0.234641	0.167011	0.200815	100.896	103.521	103.118	-2.59754	1.02e-06	down	-8.98477	0	down	Cellular Component: mitochondrion (GO:0005739);;	PREDICTED: uncharacterized protein LOC103865268 [Brassica rapa]
BraA04g024110.3C	1.02815	0.986834	0.672521	1.83155	2.13188	1.54375	0.825313	0.690773	0.750859	5.0128	4.27842	4.61564	-1.54648	0.0033966	down	-2.67423	4.31e-99	down	Molecular Function: DNA binding (GO:0003677);; Molecular Function: transcription factor activity, sequence-specific DNA binding (GO:0003700);; Cellular Component: nucleus (GO:0005634);; Biological Process: defense response (GO:0006952);; Molecular Function: protein homodimerization activity (GO:0042803);; Biological Process: negative regulation of transcription, DNA-templated (GO:0045892);; Biolo…	PREDICTED: trihelix transcription factor ASR3 [Brassica rapa]
BraA04g024180.3C	0	0	0.022608	0.157683	0.237638	0.154313	0.024583	0.075567	0.059874	68.0972	68.8401	66.474	-17.2573	4.89e-06	down	-10.017	1.82e-215	down	Molecular Function: calmodulin binding (GO:0005516);; Cellular Component: plasma membrane (GO:0005886);; Biological Process: defense response (GO:0006952);; Biological Process: cell death (GO:0008219);; Biological Process: response to biotic stimulus (GO:0009607);; Cellular Component: integral component of membrane (GO:0016021);;	PREDICTED: MLO-like protein 5 [Brassica rapa]
BraA04g025010.3C	0.040535	0.016461	0.048864	0.735962	0.63464	0.64992	0.281983	0.338236	0.203411	290.974	284.704	281.134	-4.48534	9.65e-09	down	-10.0434	0	down	Molecular Function: DNA binding (GO:0003677);; Molecular Function: GTPase activator activity (GO:0005096);; Cellular Component: nucleus (GO:0005634);; Cellular Component: Golgi apparatus (GO:0005794);; Biological Process: pollen development (GO:0009555);; Biological Process: embryo development ending in seed dormancy (GO:0009793);; Biological Process: positive regulation of GTPase activity (GO:00…	PREDICTED: ADP-ribosylation factor GTPase-activating protein AGD10 [Brassica rapa]
BraA04g025650.3C	0.070429	0.055422	0.074204	1.69501	1.86477	1.82322	0.58762	0.39401	0.293406	355.126	369.672	374.001	-4.74949	2.62e-20	down	-9.87711	0	down	Cellular Component: membrane (GO:0016020);;	PREDICTED: HVA22-like protein j [Brassica rapa]
BraA04g026510.3C	0.500957	0.520189	0.470672	3.16529	3.8184	3.5444	0.056938	0.050123	0.02455	0.491267	0.486764	0.502693	-2.83914	3.59e-57	down	-3.23027	4.63e-20	down	Cellular Component: cytoplasm (GO:0005737);; Cellular Component: plasma membrane (GO:0005886);; Cellular Component: integral component of membrane (GO:0016021);; Molecular Function: transmembrane transporter activity (GO:0022857);; Biological Process: transmembrane transport (GO:0055085);;	PREDICTED: WAT1-related protein At2g37460-like isoform X1 [Brassica rapa]
BraA04g026520.3C	2.50032	3.06216	2.3552	29.7316	30.297	28.6758	0.845677	0.896788	0.992233	3.73271	3.92054	3.43127	-3.38655	0	down	-2.09051	1.35e-86	down	Biological Process: biosynthetic process (GO:0009058);; Molecular Function: amino-acid racemase activity (GO:0047661);;	PREDICTED: uncharacterized protein LOC103865602 [Brassica rapa]
BraA04g027200.3C	0.039611	0	0	0.099067	0.280333	0.189485	0	0	0	0.847318	0.517118	0.631439	-16.4032	0.00036849	down	-18.2105	9.09e-12	down	Molecular Function: peroxidase activity (GO:0004601);; Cellular Component: extracellular region (GO:0005576);; Cellular Component: vacuole (GO:0005773);; Biological Process: response to oxidative stress (GO:0006979);; Molecular Function: heme binding (GO:0020037);; Biological Process: hydrogen peroxide catabolic process (GO:0042744);; Molecular Function: metal ion binding (GO:0046872);; Biologica…	PREDICTED: peroxidase C3-like [Brassica rapa]
BraA04g027700.3C	0.306282	0.364119	0.435416	0.793932	0.951716	1.0274	0.176134	0.074842	0.02409	26.1567	25.482	24.9073	-1.33342	2.11e-05	down	-8.16785	1.16e-206	down	--	PREDICTED: caffeoylshikimate esterase-like isoform X2 [Brassica rapa]
BraA04g028030.3C	0.163767	0.032127	0.070274	0.438705	0.406365	0.242896	4.20182	4.00656	4.18883	11.9271	12.0962	11.7684	-1.84326	0.00507578	down	-1.6	3.37e-300	down	Cellular Component: plasma membrane (GO:0005886);; Molecular Function: L-proline transmembrane transporter activity (GO:0015193);; Biological Process: proline transport (GO:0015824);; Cellular Component: integral component of membrane (GO:0016021);;	PREDICTED: proline transporter 1 isoform X1 [Brassica rapa]
BraA04g028210.3C	0.041389	0.109593	0.025452	0.310033	0.346572	0.369897	0.122769	0.169338	0.081638	0.238261	0.228176	0.114648	-2.43608	7.69e-05	down	-2.27299	0.00523449	down	Molecular Function: translation elongation factor activity (GO:0003746);; Biological Process: translational elongation (GO:0006414);;	uncharacterized protein LOC106448923 isoform X2 [Brassica napus]
BraA04g028420.3C	0.248455	0.19745	0.185496	0.636156	0.498174	0.561116	0.012087	0.016031	0.01652	0.041212	0.044105	0.029319	-1.39232	3.1e-12	down	-1.12551	0.0017481	down	Cellular Component: nucleus (GO:0005634);;	hypothetical protein GOBAR_DD15864 [Gossypium barbadense]
BraA04g028520.3C	15.7231	16.4978	15.9433	58.4826	57.2721	58.8907	31.4064	30.7548	29.6077	77.4338	78.5737	79.5291	-1.79623	0	down	-1.43592	0	down	Molecular Function: amine transmembrane transporter activity (GO:0005275);; Cellular Component: vacuolar membrane (GO:0005774);; Cellular Component: plasma membrane (GO:0005886);; Biological Process: amino acid transport (GO:0006865);; Cellular Component: integral component of membrane (GO:0016021);;	BnaA04g29360D [Brassica napus]
BraA04g028940.3C	1.01266	0.862064	0.96811	2.03779	1.79713	1.88911	0.341619	0.249788	0.408687	280.885	283.589	277.667	-1.87446	0.0011999	down	-9.77106	0	down	Molecular Function: 1-phosphatidylinositol 4-kinase activity (GO:0004430);; Molecular Function: ATP binding (GO:0005524);; Biological Process: phosphorylation (GO:0016310);;	PREDICTED: phosphatidylinositol 4-kinase gamma 1 [Brassica rapa]
BraA04g029170.3C	0.333656	0.282504	0.221229	0.932568	0.876633	0.937987	0.021965	0.030864	0.008895	0.100925	0.125948	0.109626	-1.61738	2e-15	down	-2.45941	6.57e-12	down	Biological Process: phosphorelay signal transduction system (GO:0000160);; Cellular Component: intracellular (GO:0005622);;	PREDICTED: two-component response regulator ARR8 [Brassica rapa]
BraA04g029560.3C	1.93785	1.88646	1.07613	13.3184	12.8629	11.0735	3.46806	5.41892	2.67204	3017.41	2913.53	3360.27	-2.84129	3.81e-14	down	-9.68507	0	down	Cellular Component: integral component of membrane (GO:0016021);;	BnaC04g48000D [Brassica napus]
BraA04g029600.3C	0.095504	0.095925	0.015569	0.285168	0.290048	0.233108	0.031141	0.030984	0.041534	3.64778	4.08694	3.66987	-2.99994	0.00778783	down	-7.24307	5.86e-31	down	Molecular Function: protein kinase activity (GO:0004672);; Biological Process: protein phosphorylation (GO:0006468);;	BnaCnng44120D [Brassica napus]
BraA04g030850.3C	0.147936	0.181294	0.119347	0.362803	0.524571	0.410595	0.016657	0.023563	0.080799	2.58354	3.00691	2.86063	-1.44875	0.00068414	down	-5.84659	5.64e-57	down	Molecular Function: hydrolase activity (GO:0016787);;	PREDICTED: uncharacterized protein LOC103866185 isoform X1 [Brassica rapa]
BraA04g030880.3C	0.185262	0.164949	0.150353	1.81684	1.24928	1.64306	0.43641	0.52774	0.371615	293.502	282.763	283.626	-3.43535	2.53e-08	down	-9.36235	0	down	--	PREDICTED: uncharacterized protein LOC103866182 [Brassica rapa]
BraA04g031720.3C	0.104273	0.051195	0	2.93974	2.84405	1.84705	0.098056	0.140621	0.108298	1.82598	2.12304	2.40931	-5.50236	4.77e-09	down	-4.90679	8.3e-15	down	--	PREDICTED: BON1-associated protein 2 [Brassica rapa]
BraA04g031760.3C	0.091883	0.259806	0.197814	0.574113	0.475222	0.817383	0.124939	0.462449	0.403996	202.589	193.014	196.044	-1.61004	0.00994476	down	-9.27364	0	down	Cellular Component: cytoplasm (GO:0005737);; Cellular Component: cytoskeleton (GO:0005856);; Molecular Function: zinc ion binding (GO:0008270);; Molecular Function: actin filament binding (GO:0051015);; Biological Process: actin filament bundle assembly (GO:0051017);;	PREDICTED: LIM domain-containing protein PLIM2a-like [Brassica rapa]
BraA04g032370.3C	1.3929	1.21164	1.28861	26.0757	25.0172	25.6637	8.05088	7.48151	8.57916	5377.09	5500.56	5377.52	-4.14411	0	down	-9.42374	0	down	Cellular Component: Golgi membrane (GO:0000139);; Molecular Function: protein binding (GO:0005515);; Cellular Component: extracellular region (GO:0005576);; Cellular Component: plasma membrane (GO:0005886);; Cellular Component: plant-type cell wall (GO:0009505);; Biological Process: pollen tube growth (GO:0009860);; Molecular Function: pectinesterase activity (GO:0030599);; Biological Process: ce…	PREDICTED: pectinesterase 5-like [Brassica rapa]
BraA04g032380.3C	0.690603	0.97482	0.839915	15.7328	12.4316	13.7643	4.42828	5.09126	5.54061	2546.47	2514.93	2521.61	-3.88873	6.06e-56	down	-8.99374	0	down	Cellular Component: chloroplast (GO:0009507);; Biological Process: negative regulation of catalytic activity (GO:0043086);; Molecular Function: pectinesterase inhibitor activity (GO:0046910);;	PREDICTED: pectinesterase 5-like [Brassica rapa]
BraA04g032410.3C	0.188875	0.093338	0.206542	0.93577	0.61226	1.04509	0.998404	0.822458	1.00821	3.68494	2.52679	3.34059	-2.89074	2.23e-05	down	-1.82963	1.62e-38	down	Molecular Function: glutathione peroxidase activity (GO:0004602);; Cellular Component: mitochondrion (GO:0005739);; Cellular Component: cytosol (GO:0005829);; Biological Process: response to oxidative stress (GO:0006979);; Biological Process: oxidation-reduction process (GO:0055114);; Biological Process: cellular oxidant detoxification (GO:0098869);;	PREDICTED: probable glutathione peroxidase 4 [Brassica rapa]
BraA05g000210.3C	1.35202	1.48775	1.55632	9.14811	11.1136	10.2463	0.476288	0.364703	0.6672	5.44615	3.95018	4.20483	-2.62094	1.4e-26	down	-3.06349	2e-29	down	Cellular Component: Golgi membrane (GO:0000139);; Cellular Component: mitochondrion (GO:0005739);; Cellular Component: endoplasmic reticulum membrane (GO:0005789);; Cellular Component: Golgi stack (GO:0005795);; Biological Process: porphyrin-containing compound metabolic process (GO:0006778);; Biological Process: transport (GO:0006810);; Biological Process: response to salt stress (GO:0009651);; …	translocator protein homolog [Brassica napus]
BraA05g000380.3C	3.09964	3.30493	3.08029	7.74795	6.91275	7.40393	0	0	0.024276	0.19369	0.282607	0.210794	-1.22029	9.9e-52	down	-4.72771	2.39e-07	down	Biological Process: transcription, DNA-templated (GO:0006351);; Biological Process: embryo development ending in seed dormancy (GO:0009793);;	PREDICTED: transcription factor IIIB 60 kDa subunit-like [Brassica rapa]
BraA05g000800.3C	0.611413	0.394757	0.476283	8.64165	8.81041	7.98129	3.292	3.2792	2.22253	1819.16	1761.79	1798.44	-7.21895	9.06e-12	down	-8.99304	0	down	Cellular Component: chloroplast (GO:0009507);; Biological Process: negative regulation of catalytic activity (GO:0043086);; Molecular Function: pectinesterase inhibitor activity (GO:0046910);;	PREDICTED: pectinesterase 5 [Brassica rapa]
BraA05g000810.3C	0.754567	0.851336	1.07883	18.7002	19.7414	16.8621	5.65702	6.32795	5.7465	4105.29	4132.07	4045.62	-4.31906	3.99e-202	down	-9.53627	0	down	Cellular Component: Golgi membrane (GO:0000139);; Molecular Function: protein binding (GO:0005515);; Cellular Component: extracellular region (GO:0005576);; Cellular Component: plasma membrane (GO:0005886);; Cellular Component: plant-type cell wall (GO:0009505);; Biological Process: pollen tube growth (GO:0009860);; Molecular Function: pectinesterase activity (GO:0030599);; Biological Process: ce…	pectinesterase 5-like [Brassica napus]
BraA05g001000.3C	1.57271	1.87227	1.59795	34.5273	31.8469	32.1993	0	0	0	0.626428	0.393682	0.589624	-4.22571	0	down	-18.1622	1.23e-11	down	Molecular Function: acid phosphatase activity (GO:0003993);; Molecular Function: protein serine/threonine phosphatase activity (GO:0004722);; Cellular Component: extracellular region (GO:0005576);; Cellular Component: cytoplasm (GO:0005737);; Biological Process: lipid metabolic process (GO:0006629);; Cellular Component: plasmodesma (GO:0009506);; Cellular Component: integral component of membrane…	PREDICTED: probable inactive purple acid phosphatase 14 [Brassica rapa]
BraA05g001030.3C	4.75388	4.59166	4.56323	16.5765	18.2664	18.4712	20.9129	22.4611	21.7618	154.909	158.332	158.401	-1.89964	5.91e-175	down	-2.92194	0	down	Cellular Component: nucleus (GO:0005634);; Biological Process: response to cold (GO:0009409);; Biological Process: negative regulation of circadian rhythm (GO:0042754);; Biological Process: regulation of protein homodimerization activity (GO:0043496);; Molecular Function: sequence-specific DNA binding (GO:0043565);; Biological Process: negative regulation of transcription, DNA-templated (GO:00458…	PREDICTED: cataract, congenital, cerulean type, 1 isoform X2 [Brassica rapa]
BraA05g001070.3C	7.61795	6.40263	6.98486	21.053	23.6678	21.7653	7.48462	7.72908	7.61946	17.3071	17.0202	17.9161	-1.5726	2.65e-68	down	-1.31978	7.18e-74	down	Molecular Function: phosphorelay response regulator activity (GO:0000156);; Biological Process: phosphorelay signal transduction system (GO:0000160);; Molecular Function: DNA binding (GO:0003677);; Molecular Function: protein binding (GO:0005515);; Cellular Component: nucleus (GO:0005634);; Biological Process: cation transport (GO:0006812);; Biological Process: circadian rhythm (GO:0007623);; Bio…	two-component response regulator-like APRR9 [Brassica rapa]
BraA05g001610.3C	0.414172	0.303458	0.261711	3.41534	3.91651	4.13428	1.18302	1.42299	1.2918	714.029	721.15	720.123	-3.87868	7.79e-26	down	-9.08231	0	down	Cellular Component: endoplasmic reticulum membrane (GO:0005789);; Cellular Component: integral component of membrane (GO:0016021);; Biological Process: sphingolipid biosynthetic process (GO:0030148);; Molecular Function: metal ion binding (GO:0046872);; Molecular Function: sphingolipid delta-8 desaturase activity (GO:0052631);; Biological Process: oxidation-reduction process (GO:0055114);; Biolog…	PREDICTED: delta(8)-fatty-acid desaturase 2 [Brassica rapa]
BraA05g001970.3C	0.40284	0.159847	0.291834	0.717311	0.660106	0.590748	0.11069	0.221779	0.032803	86.2191	87.4657	81.9458	-1.20546	0.00499877	down	-9.52001	1.58e-26	down	Cellular Component: nucleus (GO:0005634);; Molecular Function: zinc ion binding (GO:0008270);; Cellular Component: integral component of membrane (GO:0016021);; Molecular Function: protein-cysteine S-palmitoyltransferase activity (GO:0019706);; Cellular Component: cytoplasmic vesicle membrane (GO:0030659);;	unknown protein [Arabidopsis thaliana]
BraA05g002540.3C	0.052636	0.094244	0.042352	0.641725	0.778636	0.831577	0.140342	0.139071	0.194011	127.014	128.397	130.959	-3.5187	7.5e-11	down	-9.58477	0	down	Molecular Function: calmodulin-dependent protein kinase activity (GO:0004683);; Molecular Function: calcium ion binding (GO:0005509);; Molecular Function: calmodulin binding (GO:0005516);; Molecular Function: ATP binding (GO:0005524);; Cellular Component: nucleus (GO:0005634);; Cellular Component: cytoplasm (GO:0005737);; Cellular Component: plasma membrane (GO:0005886);; Biological Process: absc…	PREDICTED: calcium-dependent protein kinase 14 [Brassica rapa]
BraA05g002560.3C	1.14908	0.70125	0.968293	14.0781	14.3555	18.7917	7.86857	5.03777	4.93657	3829.76	3720.66	4239.06	-3.91752	4.51e-20	down	-9.45973	0	down	Cellular Component: integral component of membrane (GO:0016021);;	PREDICTED: arabinogalactan peptide 23 [Brassica rapa]
BraA05g004040.3C	0.981584	0.303087	0.409007	2.16311	2.08689	3.19466	21.7052	19.9733	19.2857	39.3645	41.1949	39.776	-2.14134	0.00130515	down	-1.02788	1.57e-144	down	Cellular Component: nucleus (GO:0005634);; Cellular Component: mitochondrion (GO:0005739);; Cellular Component: endoplasmic reticulum (GO:0005783);; Biological Process: multicellular organism development (GO:0007275);; Biological Process: brassinosteroid mediated signaling pathway (GO:0009742);; Cellular Component: integral component of membrane (GO:0016021);; Biological Process: cell growth (GO:…	BnaC04g03310D [Brassica napus]
BraA05g005770.3C	0.48608	0.655802	1.2886	2.74001	2.53268	4.64431	0.555591	0.492918	0.53724	1.6821	1.73395	1.18941	-2.08341	0.000487624	down	-3.98483	5.07e-14	down	Molecular Function: protein phosphatase inhibitor activity (GO:0004864);; Molecular Function: protein binding (GO:0005515);; Cellular Component: nucleus (GO:0005634);; Cellular Component: plasma membrane (GO:0005886);;	PREDICTED: abscisic acid receptor PYL6 [Brassica rapa]
BraA05g006000.3C	0.186971	0.094753	0.115931	1.89132	2.16199	1.6463	0	0.022894	0	1.23861	1.1547	0.751797	-3.77806	1.2e-32	down	-7.01659	1.11e-14	down	--	PREDICTED: uncharacterized protein LOC103866979 isoform X1 [Brassica rapa]
BraA05g007250.3C	1.54175	1.34423	1.34777	3.18247	3.21991	3.3862	21.4842	21.5663	21.4214	47.232	48.2763	48.174	-1.10674	7.34e-18	down	-1.17885	0	down	Cellular Component: mitochondrion (GO:0005739);; Molecular Function: alanine-glyoxylate transaminase activity (GO:0008453);; Biological Process: photorespiration (GO:0009853);; Molecular Function: pyridoxal phosphate binding (GO:0030170);; Molecular Function: identical protein binding (GO:0042802);;	PREDICTED: alaninePREDICTED: uncharacterized proteinglyoxylate aminotransferase 2 homolog 2, mitochondrial [Brassica rapa]
BraA05g007620.3C	16.1718	16.8953	13.1863	41.6349	41.0754	42.8191	20.7271	23.3657	20.443	44.1515	43.853	45.4345	-1.4064	3.43e-46	down	-1.12109	1.42e-202	down	--	PREDICTED: uncharacterized protein LOC103867148 [Brassica rapa]
BraA05g008150.3C	0.345908	0.495444	0.427507	1.61553	1.80818	1.85913	0.013586	0.007016	0	2.65144	3.03841	2.34822	-1.92105	1.17e-25	down	-8.78442	1.86e-22	down	--	PREDICTED: polyamine-modulated factor 1-binding protein 1 isoform X1 [Brassica rapa]
BraA05g008350.3C	0.08829	0.173051	0.103508	0.248179	0.219444	0.395486	0.017285	0.06069	0.088954	97.3144	98.595	98.213	-1.15672	0.00413424	down	-10.8112	0	down	Molecular Function: ATP binding (GO:0005524);; Cellular Component: extracellular region (GO:0005576);; Cellular Component: plasma membrane (GO:0005886);; Cellular Component: plasmodesma (GO:0009506);; Cellular Component: integral component of membrane (GO:0016021);; Molecular Function: ATPase activity, coupled to transmembrane movement of substances (GO:0042626);;	PREDICTED: putative white-brown complex homolog protein 30 [Brassica rapa]
BraA05g008390.3C	0.463077	0.412626	0.345024	1.89092	1.84721	1.29811	0	0.052255	0.034411	0.084257	0.157445	0.103753	-1.85466	1.21e-09	down	-2.16984	0.00218753	down	Biological Process: metabolic process (GO:0008152);; Molecular Function: UDP-glycosyltransferase activity (GO:0008194);; Molecular Function: transferase activity, transferring hexosyl groups (GO:0016758);;	PREDICTED: UDP-glycosyltransferase 86A1 [Brassica rapa]
BraA05g009350.3C	0.081862	0.158468	0.210815	1.66661	1.52639	1.68175	0.392941	0.47206	0.31588	274.426	274.891	276.179	-3.34913	1.77e-15	down	-9.61654	0	down	Cellular Component: membrane (GO:0016020);;	HVA22-like protein j [Brassica napus]
BraA05g009540.3C	0.066815	0.056556	0.054691	1.098	1.01152	1.35275	0	0.011568	0	0.14406	0.120607	0.08943	-4.38699	1.64e-19	down	-16.657	3.33e-07	down	--	PREDICTED: polycomb group protein FERTILIZATION-INDEPENDENT SEED 2-like [Brassica rapa]
BraA05g011180.3C	0.105789	0	0	3.49377	3.83631	4.93363	0.964478	1.35419	1.94898	834.9	837.583	877.124	-6.91843	8.07e-08	down	-9.27161	0	down	Molecular Function: signal transducer activity (GO:0004871);; Biological Process: cell-cell signaling (GO:0007267);; Cellular Component: plasmodesma (GO:0009506);; Biological Process: calcium-mediated signaling (GO:0019722);; Cellular Component: apoplast (GO:0048046);;	PREDICTED: protein RALF-like 19 [Brassica rapa]
BraA05g011700.3C	0.143451	0.178801	0.14513	2.65026	2.1765	2.50604	0.894831	1.06015	0.974778	546.141	542.194	541.271	-3.93918	1.35e-62	down	-9.12313	0	down	Cellular Component: Golgi membrane (GO:0000139);; Molecular Function: RNA polymerase II regulatory region sequence-specific DNA binding (GO:0000977);; Cellular Component: plasma membrane (GO:0005886);; Biological Process: plant-type cell wall biogenesis (GO:0009832);; Biological Process: pollen germination (GO:0009846);; Cellular Component: integral component of membrane (GO:0016021);; Molecular …	PREDICTED: cellulose synthase-like protein D1 [Brassica rapa]
BraA05g012750.3C	0.042256	0.008087	0.030113	0.268438	0.147443	0.188361	0	0	0	1.84451	1.85866	2.16538	-3.11535	0.00688092	down	-19.6685	5.99e-17	down	Molecular Function: SNARE binding (GO:0000149);; Molecular Function: SNAP receptor activity (GO:0005484);; Cellular Component: plasma membrane (GO:0005886);; Biological Process: exocytosis (GO:0006887);; Biological Process: vesicle fusion (GO:0006906);; Cellular Component: chloroplast (GO:0009507);; Biological Process: protein transport (GO:0015031);; Cellular Component: integral component of mem…	PREDICTED: putative vesicle-associated membrane protein 726 [Raphanus sativus]
BraA05g013140.3C	0.141129	0.209223	0.243667	1.28057	0.864618	1.12414	0.546686	0.290336	0.397349	182.167	180.925	180.42	-2.3785	4.58e-11	down	-8.8312	0	down	Molecular Function: protein serine/threonine kinase activity (GO:0004674);; Molecular Function: calcium ion binding (GO:0005509);; Molecular Function: ATP binding (GO:0005524);; Biological Process: protein phosphorylation (GO:0006468);;	PREDICTED: calcium-dependent protein kinase 24-like isoform X1 [Brassica rapa]
BraA05g015850.3C	0.28005	0.133812	0.174199	0.68907	0.953614	0.298125	0.118076	0.109312	0.229865	71.478	73.0434	72.597	-1.71369	0.000971933	down	-8.89405	0	down	Cellular Component: integral component of membrane (GO:0016021);;	PREDICTED: formin-like protein 3 [Brassica rapa]
BraA05g016520.3C	0.151734	0.040373	0.06956	1.37194	0.778618	1.167	0.424594	0.522825	0.219429	240.031	232.712	255.413	-3.55014	3.45e-06	down	-9.29698	0	down	Cellular Component: nucleus (GO:0005634);;	PREDICTED: dormancy-associated protein homolog 4-like [Brassica rapa]
BraA05g017770.3C	1.48971	1.34083	1.19884	33.6369	32.9799	31.9051	16.3355	16.1037	16.4562	126.662	129.807	131.547	-4.62606	0	down	-2.93736	0	down	Cellular Component: extracellular region (GO:0005576);; Cellular Component: nucleus (GO:0005634);; Cellular Component: vacuole (GO:0005773);; Cellular Component: peroxisome (GO:0005777);; Cellular Component: endoplasmic reticulum (GO:0005783);; Biological Process: carbohydrate metabolic process (GO:0005975);; Biological Process: response to water deprivation (GO:0009414);; Cellular Component: pla…	PREDICTED: beta-D-glucopyranosyl abscisate beta-glucosidase [Brassica rapa]
BraA05g017870.3C	0	0.030542	0	0.079631	0.064402	0.066237	0	0.062216	0.015795	17.0122	18.3208	16.8462	-15.5101	0.00574584	down	-9.35854	5.78e-49	down	Molecular Function: Rho guanyl-nucleotide exchange factor activity (GO:0005089);; Cellular Component: nucleus (GO:0005634);; Cellular Component: cytoplasm (GO:0005737);; Biological Process: microtubule-based process (GO:0007017);; Cellular Component: dynein complex (GO:0030286);; Biological Process: positive regulation of GTPase activity (GO:0043547);; Biological Process: root hair cell developme…	PREDICTED: rop guanine nucleotide exchange factor 11 [Brassica rapa]
BraA05g024120.3C	1.57794	1.35149	1.42985	8.80998	8.69989	7.23642	21.6533	19.7427	20.755	47.3675	45.7202	48.449	-2.42753	1.97e-24	down	-1.21601	0	down	Cellular Component: nucleus (GO:0005634);; Biological Process: regulation of transcription, DNA-templated (GO:0006355);; Biological Process: auxin-activated signaling pathway (GO:0009734);;	PREDICTED: auxin-responsive protein IAA2 [Brassica rapa]
BraA05g024480.3C	0.552514	0.128214	0.226635	1.69467	1.0741	1.45707	7.14226	8.23985	7.62878	276.532	281.393	274.385	-1.9929	2.35e-05	down	-5.15953	0	down	Molecular Function: protein kinase activity (GO:0004672);; Molecular Function: ATP binding (GO:0005524);; Cellular Component: nucleus (GO:0005634);; Cellular Component: plasma membrane (GO:0005886);; Biological Process: protein phosphorylation (GO:0006468);;	serine/threonine-protein kinase HT1-like [Brassica napus]
BraA05g025300.3C	0.683553	0.887153	0.878101	5.71916	5.43468	5.80072	38.0995	36.9127	36.6168	200.126	192.16	200.647	-2.52452	1.95e-24	down	-2.45717	0	down	Biological Process: regulation of cyclin-dependent protein serine/threonine kinase activity (GO:0000079);; Molecular Function: cyclin-dependent protein serine/threonine kinase activity (GO:0004693);; Cellular Component: nucleus (GO:0005634);; Molecular Function: protein kinase binding (GO:0019901);; Biological Process: cell division (GO:0051301);;	PREDICTED: cyclin-U1-1 [Brassica rapa]
BraA05g027060.3C	0.521231	0.230067	0.354128	3.11197	4.35224	4.10598	1.58609	1.40306	1.3133	824.009	777.442	824.413	-4.84539	1.03e-08	down	-9.15756	0	down	Cellular Component: nucleus (GO:0005634);; Biological Process: response to auxin (GO:0009733);;	BnaA05g18860D [Brassica napus]
BraA05g027960.3C	0.303783	0.222676	0.263111	0.941116	0.888406	1.00458	0.301041	0.214422	0.44722	258.668	266.997	268.231	-1.79564	1.55e-08	down	-9.60517	0	down	Cellular Component: plasma membrane (GO:0005886);; Biological Process: lipid metabolic process (GO:0006629);; Molecular Function: phosphoric diester hydrolase activity (GO:0008081);; Molecular Function: kinase activity (GO:0016301);; Biological Process: phosphorylation (GO:0016310);;	PREDICTED: PI-PLC X domain-containing protein At5g67130 [Brassica rapa]
BraA05g028020.3C	0.446892	0.222047	0.176076	0.448426	0.722555	0.80626	4.42392	4.56472	4.46304	76.5906	75.2208	78.9999	-1.23562	0.00483786	down	-4.12912	0	down	Molecular Function: iron ion binding (GO:0005506);; Cellular Component: extracellular region (GO:0005576);; Biological Process: multicellular organism development (GO:0007275);; Biological Process: brassinosteroid homeostasis (GO:0010268);; Molecular Function: (+)-abscisic acid 8'-hydroxylase activity (GO:0010295);; Cellular Component: integral component of membrane (GO:0016021);; Biological Proc…	PREDICTED: abscisic acid 8&apos;-hydroxylase 4 [Brassica rapa]
BraA05g029210.3C	0.266571	0.302132	0.469627	0.715244	0.803593	0.690782	0	0.034883	0	28.6818	29.8954	30.3275	-1.07038	0.00717469	down	-11.1158	1.02e-33	down	Cellular Component: integral component of plasma membrane (GO:0005887);; Biological Process: phospholipid metabolic process (GO:0006644);; Biological Process: signal transduction (GO:0007165);; Molecular Function: phosphatidate phosphatase activity (GO:0008195);; Cellular Component: chloroplast (GO:0009507);; Biological Process: phospholipid dephosphorylation (GO:0046839);;	PREDICTED: probable lipid phosphate phosphatase 4 [Brassica rapa]
BraA05g029560.3C	0.340345	0.525402	0.565906	5.47971	5.81471	5.83047	1.60827	1.33568	1.78655	969.901	976.898	977.682	-3.98183	3.36e-19	down	-9.74267	4.68e-70	down	Molecular Function: protein binding (GO:0005515);; Molecular Function: phospholipid binding (GO:0005543);; Cellular Component: nucleus (GO:0005634);; Cellular Component: cytosol (GO:0005829);; Cellular Component: plasma membrane (GO:0005886);; Biological Process: positive regulation of abscisic acid-activated signaling pathway (GO:0009789);; Molecular Function: metal ion binding (GO:0046872);; Bi…	PREDICTED: protein C2-DOMAIN ABA-RELATED 4 [Brassica rapa]
BraA05g029820.3C	0.678218	0.574448	0.676684	6.06968	6.3617	6.0462	0.115991	0.130567	0.032234	0.550583	0.343757	0.739201	-3.14295	8.44e-78	down	-3.09512	6.97e-12	down	Molecular Function: glutamate decarboxylase activity (GO:0004351);; Molecular Function: calmodulin binding (GO:0005516);; Biological Process: glutamate metabolic process (GO:0006536);; Cellular Component: plasmodesma (GO:0009506);; Molecular Function: pyridoxal phosphate binding (GO:0030170);;	PREDICTED: glutamate decarboxylase 5 [Brassica rapa]
BraA05g030050.3C	14.6225	14.1593	14.2803	39.3404	39.7276	40.0252	18.0478	18.0476	19.3531	86.7033	83.7695	85.4597	-1.41112	0	down	-2.26631	0	down	Molecular Function: protein serine/threonine kinase activity (GO:0004674);; Molecular Function: protein binding (GO:0005515);; Molecular Function: ATP binding (GO:0005524);; Cellular Component: nucleus (GO:0005634);; Cellular Component: cytoplasm (GO:0005737);; Cellular Component: plasma membrane (GO:0005886);; Biological Process: protein phosphorylation (GO:0006468);; Biological Process: respons…	PREDICTED: CBL-interacting serine/threonine-protein kinase 1 [Brassica rapa]
BraA05g030320.3C	0.168335	0.102754	0.189179	0.523222	0.5859	0.420282	0.131062	0.274943	0.189586	273.492	274.627	278.847	-1.65206	0.00248263	down	-10.4728	0	down	Cellular Component: extracellular region (GO:0005576);; Cellular Component: plant-type cell wall (GO:0009505);; Molecular Function: pectinesterase activity (GO:0030599);; Biological Process: cell wall modification (GO:0042545);; Molecular Function: aspartyl esterase activity (GO:0045330);; Biological Process: pectin catabolic process (GO:0045490);;	probable pectinesterase 67 [Brassica napus]
BraA05g030540.3C	6.22928	6.93447	5.65074	20.139	19.596	19.113	0	0.058952	0.1794	93.6349	90.8891	94.5645	-1.69482	4.1e-92	down	-10.0898	3.17e-124	down	Biological Process: regulation of cell growth (GO:0001558);; Cellular Component: nucleus (GO:0005634);; Cellular Component: vacuolar membrane (GO:0005774);; Cellular Component: Golgi apparatus (GO:0005794);; Cellular Component: cytosol (GO:0005829);; Cellular Component: plasma membrane (GO:0005886);; Biological Process: regulation of mitotic cell cycle (GO:0007346);; Molecular Function: microtubu…	PREDICTED: translationally-controlled tumor protein 1 [Brassica rapa]
BraA05g032140.3C	0.506965	0.612004	0.554876	1.27005	1.26194	1.19203	1.19844	1.20097	1.10296	2.56435	2.43072	2.62932	-1.15929	4.31e-15	down	-1.21703	9.09e-116	down	Molecular Function: protein binding (GO:0005515);; Cellular Component: cytosol (GO:0005829);; Biological Process: tricarboxylic acid cycle (GO:0006099);; Molecular Function: phosphoenolpyruvate carboxylase activity (GO:0008964);; Cellular Component: chloroplast (GO:0009507);; Biological Process: carbon fixation (GO:0015977);; Biological Process: photosynthesis (GO:0015979);; Biological Process: c…	PREDICTED: phosphoenolpyruvate carboxylase 3 [Brassica rapa]
BraA05g032520.3C	2.35636	1.44464	2.20753	4.77818	5.79449	6.63481	96.7196	82.3095	97.465	221.227	214.833	229.187	-2.00691	3.75e-05	down	-1.31698	0	down	--	PREDICTED: uncharacterized protein LOC103870017 [Brassica rapa]
BraA05g033750.3C	0.622327	0.629504	1.1505	13.5667	12.5629	13.5171	4.9471	4.33358	4.49283	2924.89	2941.66	2873.93	-3.90464	8.71e-138	down	-9.38064	0	down	Molecular Function: copper ion binding (GO:0005507);; Cellular Component: extracellular region (GO:0005576);; Cellular Component: plant-type cell wall (GO:0009505);; Cellular Component: plasmodesma (GO:0009506);; Molecular Function: oxidoreductase activity, oxidizing metal ions (GO:0016722);; Biological Process: oxidation-reduction process (GO:0055114);;	L-ascorbate oxidase homolog isoform X1 [Brassica napus]
BraA05g033810.3C	1.86695	1.60329	1.1505	21.9601	24.0086	24.7879	0.031281	0.021114	0.11449	0.271267	0.404168	0.392508	-3.7544	4.59e-114	down	-15.7902	0.00353836	down	--	BnaA05g25960D [Brassica napus]
BraA05g033850.3C	2.86467	2.58009	2.86681	29.0982	31.902	31.6219	0.21159	0.242522	0.284638	0.898928	0.987269	1.31625	-3.42573	7.49e-167	down	-1.96346	1.79e-11	down	--	BnaA05g25960D [Brassica napus]
BraA05g033960.3C	3.05394	3.25694	3.24169	10.1053	9.67223	9.23371	3.24651	3.8605	3.74551	27.1873	25.0511	26.1579	-1.56204	4.55e-60	down	-2.52048	2.11e-40	down	Molecular Function: hydrolase activity, hydrolyzing O-glycosyl compounds (GO:0004553);; Biological Process: carbohydrate metabolic process (GO:0005975);;	BnaA05g26090D [Brassica napus]
BraA05g034390.3C	0.535754	0.562028	0.705568	2.9119	2.66715	2.37757	1.22344	1.42959	1.5756	335.725	338.154	336.552	-2.0166	2.94e-22	down	-7.88638	0	down	Molecular Function: aspartic-type endopeptidase activity (GO:0004190);; Biological Process: proteolysis (GO:0006508);;	PREDICTED: aspartyl protease family protein 2-like [Brassica rapa]
BraA05g034430.3C	0.251528	0.096662	0.153682	1.16847	0.797576	0.586474	0.417406	0.267232	0.271897	5.96139	5.49881	4.53628	-4.3691	3.45e-05	down	-3.70964	5.21e-30	down	Cellular Component: plasma membrane (GO:0005886);; Cellular Component: integral component of membrane (GO:0016021);; Cellular Component: anchored component of membrane (GO:0031225);;	PREDICTED: fasciclin-like arabinogalactan protein 14 [Brassica rapa]
BraA05g034600.3C	9.20579	10.341	7.51375	41.7855	38.4525	40.8695	15.504	13.8951	13.9854	30.4184	34.4608	31.0523	-2.08605	2.8e-121	down	-1.11994	6e-215	down	Cellular Component: nucleus (GO:0005634);; Biological Process: regulation of transcription, DNA-templated (GO:0006355);; Biological Process: circadian rhythm (GO:0007623);;	PREDICTED: protein LNK3-like isoform X1 [Brassica rapa]
BraA05g035070.3C	0.261175	0.054841	0.137467	0.60262	1.10219	0.898344	1.32775	1.63691	1.43595	24.1396	21.798	22.7649	-2.4295	2.09e-06	down	-4.02068	0	down	Cellular Component: plasma membrane (GO:0005886);; Biological Process: amino acid transport (GO:0006865);; Biological Process: response to nematode (GO:0009624);; Molecular Function: aromatic amino acid transmembrane transporter activity (GO:0015173);; Molecular Function: neutral amino acid transmembrane transporter activity (GO:0015175);; Cellular Component: integral component of membrane (GO:00…	PREDICTED: amino acid transporter ANT1-like [Brassica rapa]
BraA05g035220.3C	14.9505	15.4617	17.2137	35.9947	37.9657	36.4214	9.34861	10.3962	10.996	504.872	508.09	521.061	-1.1457	5.54e-59	down	-5.76832	0	down	Cellular Component: nucleus (GO:0005634);;	PREDICTED: uncharacterized protein LOC103870319 [Brassica rapa]
BraA05g035770.3C	0.821237	1.28931	0.995053	2.84932	2.30749	2.84238	0.038916	0.059902	0	0.722545	0.471164	0.380799	-1.2854	1.43e-08	down	-3.88744	4.49e-10	down	Molecular Function: ferroxidase activity (GO:0004322);; Biological Process: iron ion transport (GO:0006826);; Biological Process: intracellular sequestering of iron ion (GO:0006880);; Biological Process: response to oxidative stress (GO:0006979);; Molecular Function: ferric iron binding (GO:0008199);; Cellular Component: chloroplast (GO:0009507);; Biological Process: response to abscisic acid (GO…	PREDICTED: ferritin-2, chloroplastic [Brassica rapa]
BraA05g036930.3C	0.441712	0.497001	0.440882	1.88792	1.52561	2.01439	13.1866	13.8655	13.7789	43.0201	41.0006	41.5371	-1.80206	1.58e-11	down	-1.67199	0	down	Molecular Function: transcriptional activator activity, RNA polymerase II transcription factor binding (GO:0001190);; Molecular Function: transcription factor activity, sequence-specific DNA binding (GO:0003700);; Cellular Component: nucleus (GO:0005634);; Biological Process: regulation of transcription, DNA-templated (GO:0006355);; Biological Process: response to salt stress (GO:0009651);; Biolo…	PREDICTED: protein REVEILLE 8 [Brassica rapa]
BraA05g037880.3C	0.306249	0.318465	0.393089	1.8833	1.55374	1.26979	0.560866	1.01437	0.74137	1583.02	1615.96	1583.35	-2.38641	0.00143409	down	-10.8692	0	down	Molecular Function: polygalacturonase activity (GO:0004650);; Cellular Component: extracellular region (GO:0005576);; Cellular Component: cell wall (GO:0005618);; Biological Process: carbohydrate metabolic process (GO:0005975);; Molecular Function: galacturan 1,4-alpha-galacturonidase activity (GO:0047911);; Biological Process: cell wall organization (GO:0071555);;	PREDICTED: exopolygalacturonase clone GBGA483 [Brassica rapa]
BraA05g038640.3C	15.5414	15.6507	15.3164	43.4446	43.8309	40.676	0.02978	0	0	0.347669	0.139141	0.243689	-1.41907	7.1e-214	down	-4.52335	3.36e-06	down	Molecular Function: nucleotide binding (GO:0000166);; Molecular Function: nucleic acid binding (GO:0003676);;	PREDICTED: tRNA selenocysteine 1-associated protein 1-like isoform X2 [Brassica rapa]
BraA05g039130.3C	0.853057	0.303158	0.860088	2.23499	1.63638	1.17232	0.659211	0.449566	0.256904	353.375	351.174	347.825	-1.24547	0.00469344	down	-9.81922	1.78e-38	down	Cellular Component: Golgi membrane (GO:0000139);; Cellular Component: integral component of membrane (GO:0016021);; Biological Process: pectin biosynthetic process (GO:0045489);; Molecular Function: polygalacturonate 4-alpha-galacturonosyltransferase activity (GO:0047262);; Biological Process: cell wall organization (GO:0071555);; Cellular Component: pollen tube (GO:0090406);;	probable galacturonosyltransferase-like 4 [Brassica napus]
BraA05g039390.3C	1.53917	1.19546	1.22757	8.78204	7.73549	7.46899	1.93664	2.13148	2.19127	47.0772	43.8204	44.2808	-2.5966	2.29e-88	down	-4.54348	0	down	Molecular Function: sugar:proton symporter activity (GO:0005351);; Molecular Function: glucose transmembrane transporter activity (GO:0005355);; Cellular Component: integral component of plasma membrane (GO:0005887);; Biological Process: hexose transmembrane transport (GO:0035428);; Biological Process: glucose import (GO:0046323);;	PREDICTED: sugar transport protein 6 [Brassica rapa]
BraA05g039600.3C	0.087512	0	0	0.696159	0.380785	0.799791	0.062618	0.236255	0.308874	83.6512	79.3933	88.532	-3.9998	0.00312798	down	-8.49048	3.32e-121	down	Cellular Component: nucleus (GO:0005634);;	PREDICTED: uncharacterized protein LOC103870800 [Brassica rapa]
BraA05g039690.3C	1.22842	1.06437	1.10077	4.03578	3.77738	3.89367	12.0951	11.3129	10.7455	30.7753	30.5806	28.3141	-1.76489	1.34e-21	down	-1.45722	0	down	Molecular Function: protein serine/threonine phosphatase activity (GO:0004722);; Cellular Component: cytoplasm (GO:0005737);; Biological Process: protein dephosphorylation (GO:0006470);; Molecular Function: metal ion binding (GO:0046872);;	PREDICTED: serine/threonine-protein phosphatase PP1 isozyme 9-like [Brassica oleracea var. oleracea]
BraA05g040430.3C	0.243866	0.205707	0.527051	5.2376	4.09134	5.46105	1.88876	1.39228	2.12082	1019.36	1002.04	1008.6	-6.49704	1.58e-13	down	-9.07316	0	down	Cellular Component: ubiquitin ligase complex (GO:0000151);; Molecular Function: ubiquitin-protein transferase activity (GO:0004842);; Cellular Component: nucleus (GO:0005634);; Cellular Component: cytoplasm (GO:0005737);; Molecular Function: ubiquitin protein ligase binding (GO:0031625);;	PREDICTED: uncharacterized protein LOC103849137 [Brassica rapa]
BraA05g040770.3C	0.885994	0.438364	0.552377	7.9449	9.16589	8.44488	3.67408	2.37265	2.67538	1668.07	1664.89	1723.51	-3.83951	1.68e-19	down	-9.16092	0	down	Cellular Component: chloroplast (GO:0009507);;	PREDICTED: uncharacterized protein LOC103870961 [Brassica rapa]
BraA05g040780.3C	0	0.24246	0	1.52263	1.58846	1.20654	0.422895	0.651213	0.570831	462.583	482.699	489.63	-17.2877	3.69e-06	down	-9.7167	3.45e-230	down	--	PREDICTED: uncharacterized protein LOC103870962 [Brassica rapa]
BraA05g040930.3C	0.904037	0.595694	0.894155	3.68884	2.97566	3.66347	0.569043	0.233903	0.400229	280.057	283.942	276.639	-3.76166	0.00051841	down	-9.50358	0	down	Molecular Function: transcription factor activity, sequence-specific DNA binding (GO:0003700);; Molecular Function: protein serine/threonine kinase activity (GO:0004674);; Molecular Function: ATP binding (GO:0005524);; Cellular Component: plasma membrane (GO:0005886);; Biological Process: regulation of transcription, DNA-templated (GO:0006355);; Biological Process: protein phosphorylation (GO:000…	PREDICTED: probable WRKY transcription factor 58 isoform X1 [Brassica rapa]
BraA05g040940.3C	0.380828	0.274556	0.435608	0.72692	0.837366	1.25781	0.066519	0.05277	0.066224	0.331426	0.290633	0.446663	-1.33406	5.27e-05	down	-2.4964	3.19e-12	down	Molecular Function: transcription factor activity, sequence-specific DNA binding (GO:0003700);; Molecular Function: protein kinase activity (GO:0004672);; Molecular Function: ATP binding (GO:0005524);; Biological Process: regulation of transcription, DNA-templated (GO:0006355);; Biological Process: protein phosphorylation (GO:0006468);; Molecular Function: sequence-specific DNA binding (GO:004356…	probable WRKY transcription factor 58 isoform X1 [Brassica napus]
BraA05g041220.3C	0.303125	0.305924	0.391297	1.33675	1.26389	1.28521	7.45245	6.93826	7.77543	20.9671	20.76	21.83	-1.88582	2.74e-12	down	-1.56969	0	down	Cellular Component: Golgi membrane (GO:0000139);; Molecular Function: phospholipase activity (GO:0004620);; Cellular Component: extracellular region (GO:0005576);; Cellular Component: endoplasmic reticulum membrane (GO:0005789);; Biological Process: proteolysis (GO:0006508);; Molecular Function: serine-type peptidase activity (GO:0008236);; Biological Process: catabolic process (GO:0009056);; Bio…	PREDICTED: probable isoprenylcysteine alpha-carbonyl methylesterase ICMEL2 isoform X1 [Brassica rapa]
BraA06g000180.3C	0.064155	0.2395	0	0.780083	0.784514	1.59798	0.654184	0.284413	0.053486	1.17737	0.521152	0.702514	-4.20925	0.00123932	down	-1.29954	0.0017416	down	--	PREDICTED: cysteine-rich and transmembrane domain-containing protein A [Brassica rapa]
BraA06g000530.3C	0.30347	0.450578	0.281912	0.20224	0.106053	0.189407	0.012581	0.153806	0.167685	81.8624	85.1961	84.2271	-16.832	4.51e-05	down	-9.68042	9.58e-31	down	Molecular Function: copper ion binding (GO:0005507);; Cellular Component: extracellular region (GO:0005576);; Cellular Component: plant-type cell wall (GO:0009505);; Cellular Component: plasmodesma (GO:0009506);; Molecular Function: oxidoreductase activity, oxidizing metal ions (GO:0016722);; Biological Process: oxidation-reduction process (GO:0055114);;	L-ascorbate oxidase homolog [Brassica napus]
BraA06g000760.3C	8.69933	8.29054	8.36093	23.964	24.3934	20.7538	0.073205	0.108504	0.075991	0.539308	0.565512	0.282546	-1.32531	1.76e-75	down	-2.97978	8.83e-09	down	Molecular Function: translation initiation factor activity (GO:0003743);; Molecular Function: ATP-dependent RNA helicase activity (GO:0004004);; Molecular Function: protein binding (GO:0005515);; Molecular Function: ATP binding (GO:0005524);; Cellular Component: cell wall (GO:0005618);; Cellular Component: nucleolus (GO:0005730);; Cellular Component: Golgi apparatus (GO:0005794);; Cellular Compon…	PREDICTED: eukaryotic initiation factor 4A-1 [Brassica rapa]
BraA06g002000.3C	0.819766	1.10233	1.23213	10.0418	10.2275	12.995	124.353	123.684	120.39	1015.47	1049.2	1034.68	-3.34463	2.47e-103	down	-2.99626	0	down	Molecular Function: hydrolase activity, hydrolyzing O-glycosyl compounds (GO:0004553);; Biological Process: carbohydrate metabolic process (GO:0005975);;	PREDICTED: beta-D-glucopyranosyl abscisate beta-glucosidase-like [Brassica rapa]
BraA06g002020.3C	0.32961	0.525914	0.371711	2.73332	2.68067	2.51811	0.006224	0.012257	0	0.04291	0.01255	0.038166	-2.71049	2.8e-66	down	-2.58484	0.00148972	down	Molecular Function: nucleotide binding (GO:0000166);; Molecular Function: nucleic acid binding (GO:0003676);;	probable RNA-binding protein 19 [Brassica napus]
BraA06g003140.3C	4.13018	3.73255	5.25212	12.5528	11.9026	13.3312	14.1152	13.2198	13.3475	4.59373	3.71719	4.3492	-7.29821	2.65e-29	down	-3.13747	1.03e-05	down	Molecular Function: ATP binding (GO:0005524);; Biological Process: defense response (GO:0006952);; Molecular Function: ADP binding (GO:0043531);;	disease resistance protein [Brassica rapa subsp. pekinensis]
BraA06g004020.3C	0.019249	0.029022	0.019914	0.107477	0.188769	0.080004	0.029776	0	0	19.0924	18.7553	18.1624	-5.20903	0.000486084	down	-23.9838	3.88e-34	down	Molecular Function: transmembrane receptor protein serine/threonine kinase activity (GO:0004675);; Molecular Function: ATP binding (GO:0005524);; Cellular Component: plasma membrane (GO:0005886);; Biological Process: protein phosphorylation (GO:0006468);; Biological Process: cell surface receptor signaling pathway (GO:0007166);; Cellular Component: integral component of membrane (GO:0016021);;	PREDICTED: proline-rich receptor-like protein kinase PERK7 isoform X3 [Brassica rapa]
BraA06g007530.3C	2.01974	1.41781	2.10375	5.4253	5.05467	5.55035	0.628582	0.570513	0.678804	5.60095	5.37895	4.18812	-1.57986	7.08e-16	down	-2.79908	1.8e-12	down	Molecular Function: polygalacturonase activity (GO:0004650);; Cellular Component: extracellular region (GO:0005576);; Biological Process: carbohydrate metabolic process (GO:0005975);; Molecular Function: lyase activity (GO:0016829);; Biological Process: cell wall organization (GO:0071555);;	PREDICTED: polygalacturonase At1g48100 [Brassica rapa]
BraA06g007630.3C	0.289793	0.155405	0.353995	9.72734	9.57029	10.7397	2.87145	3.74187	3.12863	1787.67	1788.99	1830.95	-5.84364	1.33e-23	down	-9.11166	0	down	Biological Process: pollen tube growth (GO:0009860);; Biological Process: negative regulation of catalytic activity (GO:0043086);; Molecular Function: pectinesterase inhibitor activity (GO:0046910);;	PREDICTED: uncharacterized protein LOC103871856 [Brassica rapa]
BraA06g008360.3C	0.437277	0.554806	0.208805	3.09143	3.56837	3.76913	0.953935	1.21421	0.912248	641.915	668.667	653.924	-3.69442	6.18e-05	down	-9.97276	1.69e-23	down	Cellular Component: extracellular region (GO:0005576);; Molecular Function: electron carrier activity (GO:0009055);; Molecular Function: oxidoreductase activity, acting on CH-OH group of donors (GO:0016614);; Molecular Function: flavin adenine dinucleotide binding (GO:0050660);; Biological Process: oxidation-reduction process (GO:0055114);;	PREDICTED: reticuline oxidase-like protein [Brassica rapa]
BraA06g009770.3C	0.025055	0.223167	0.252477	0.632524	0.913557	0.706098	0.030873	0	0.024626	0.167613	0.111146	0.061918	-3.97718	0.000641327	down	-2.80717	0.00562808	down	Cellular Component: chloroplast (GO:0009507);;	PREDICTED: uncharacterized protein LOC103872057 [Brassica rapa]
BraA06g010080.3C	1.2589	1.16649	0.832093	4.61367	3.90559	4.09084	10.6951	10.9576	10.9654	471.05	480.485	473.688	-1.79778	2.44e-28	down	-5.4845	0	down	Cellular Component: mitochondrion (GO:0005739);;	PREDICTED: uncharacterized protein LOC103872086 [Brassica rapa]
BraA06g010580.3C	0.365315	0.29177	0.27342	8.9711	9.83552	9.01835	2.16799	2.75491	2.8771	1874.59	1855.43	1817.55	-4.84841	1.72e-102	down	-9.46352	0	down	Cellular Component: extracellular region (GO:0005576);; Biological Process: plant-type cell wall organization (GO:0009664);; Molecular Function: pectate lyase activity (GO:0030570);; Biological Process: pectin catabolic process (GO:0045490);; Molecular Function: metal ion binding (GO:0046872);;	PREDICTED: probable pectate lyase 3 [Brassica rapa]
BraA06g011250.3C	0.074352	0.072241	0.063071	0.845304	0.806587	0.827803	1.41217	1.24216	1.26618	7.07627	7.32064	7.00706	-3.36991	6.41e-47	down	-2.4411	0	down	Molecular Function: ATP binding (GO:0005524);; Biological Process: transport (GO:0006810);; Cellular Component: integral component of membrane (GO:0016021);; Molecular Function: ATPase activity (GO:0016887);;	PREDICTED: ABC transporter G family member 35 [Brassica rapa]
BraA06g013950.3C	3.04637	2.96924	2.56221	7.15471	6.3079	5.88147	5.69747	5.75819	5.73184	44.3209	44.0312	39.5711	-1.10587	5.77e-11	down	-2.85811	0	down	Molecular Function: NAD+ diphosphatase activity (GO:0000210);; Cellular Component: nucleus (GO:0005634);; Cellular Component: cytosol (GO:0005829);; Biological Process: nucleoside catabolic process (GO:0009164);; Cellular Component: chloroplast (GO:0009507);; Molecular Function: metal ion binding (GO:0046872);; Molecular Function: ADP-ribose diphosphatase activity (GO:0047631);;	PREDICTED: nudix hydrolase 4 [Brassica rapa]
BraA06g015080.3C	2.10319	2.64763	2.6489	6.65582	6.38089	6.14207	0.748599	0.890637	1.23294	35.8186	36.2835	36.5348	-1.33749	4.24e-42	down	-5.32896	0	down	Molecular Function: transcription factor activity, sequence-specific DNA binding (GO:0003700);; Cellular Component: nucleus (GO:0005634);; Biological Process: regulation of transcription, DNA-templated (GO:0006355);; Molecular Function: sequence-specific DNA binding (GO:0043565);;	PREDICTED: uncharacterized protein LOC103872751 [Brassica rapa]
BraA06g016280.3C	1.97602	1.56979	1.48159	6.07624	5.17009	4.93877	1.43923	1.55172	1.71915	10.5662	9.95574	11.0862	-1.49656	2.13e-29	down	-2.65431	2.94e-198	down	Molecular Function: nucleoside transmembrane transporter activity (GO:0005337);; Molecular Function: sugar:proton symporter activity (GO:0005351);; Molecular Function: glucose transmembrane transporter activity (GO:0005355);; Cellular Component: integral component of plasma membrane (GO:0005887);; Cellular Component: chloroplast (GO:0009507);; Biological Process: response to nematode (GO:0009624)…	PREDICTED: monosaccharide-sensing protein 1 [Brassica rapa]
BraA06g016580.3C	0.457631	0.268818	0.47672	5.37438	5.93159	5.98336	0.178811	0.143443	0.133191	0.38089	0.429656	0.10871	-3.82261	1.78e-53	down	-2.70038	0.000287854	down	Molecular Function: O-methyltransferase activity (GO:0008171);; Biological Process: methylation (GO:0032259);; Molecular Function: protein dimerization activity (GO:0046983);;	PREDICTED: indole glucosinolate O-methyltransferase 4-like [Brassica rapa]
BraA06g016590.3C	0.163753	0.13918	0.082496	1.87752	1.42314	0.880089	0.094881	0.070722	0.123119	0.348979	0.517737	0.341936	-4.02676	4.67e-09	down	-2.20941	0.00252396	down	Cellular Component: nucleus (GO:0005634);; Cellular Component: cytosol (GO:0005829);; Molecular Function: O-methyltransferase activity (GO:0008171);; Molecular Function: S-adenosylmethionine-dependent methyltransferase activity (GO:0008757);; Biological Process: aromatic compound biosynthetic process (GO:0019438);; Biological Process: methylation (GO:0032259);; Biological Process: indole glucosin…	indole glucosinolate O-methyltransferase 4 [Brassica napus]
BraA06g017610.3C	1.86747	1.81833	1.40968	19.9947	20.6664	20.6446	8.02235	7.93218	7.45028	4133.15	4092.88	4093.29	-3.44591	1.32e-70	down	-9.06731	0	down	Cellular Component: nucleus (GO:0005634);;	uncharacterized protein LOC106417810 [Brassica napus]
BraA06g018020.3C	1.07004	1.15053	0.907347	4.35633	4.96506	5.41393	0.17617	0.443508	0.214255	0.218773	0.445508	0.247877	-2.29567	2.64e-33	down	-1.08245	0.000665491	down	Cellular Component: cytoplasm (GO:0005737);;	PREDICTED: uncharacterized protein At3g49055 [Brassica oleracea var. oleracea]
BraA06g019770.3C	0.965625	1.24931	1.24155	2.7356	2.13626	2.92527	1.16493	0.820656	0.832327	13.1511	12.5551	13.5521	-1.05748	2.29e-06	down	-3.72502	1.64e-193	down	Cellular Component: nucleus (GO:0005634);; Biological Process: response to water deprivation (GO:0009414);;	protein DEHYDRATION-INDUCED 19 homolog 5-like [Brassica napus]
BraA06g019780.3C	6.41234	6.39189	6.21616	13.9685	13.741	13.1671	4.37501	2.67791	2.55945	13.8664	14.0834	13.842	-1.05472	3.57e-11	down	-2.1618	3.32e-58	down	--	PREDICTED: vacuolar protein sorting-associated protein 2 homolog 3 [Raphanus sativus]
BraA06g019910.3C	0	0	0	2.58786	3.36366	2.67603	0.151619	0.139303	0.20331	5.25429	5.63598	5.25901	-18.9412	1.02e-10	down	-5.70499	5.79e-30	down	--	PREDICTED: uncharacterized protein LOC103873375 [Brassica rapa]
BraA06g021170.3C	0	0.080149	0.025012	0.239499	0.059256	0.081	0	0	0	0.072165	0.057282	0.042965	-15.6097	0.00720673	down	-14.8727	0.00268191	down	--	BnaA06g38860D [Brassica napus]
BraA06g021930.3C	0.057349	0.044419	0.043652	1.07624	1.21859	0.834606	0.353548	0.472465	0.374396	415.877	421.719	415.367	-4.33495	2.57e-16	down	-9.96017	0	down	Cellular Component: extracellular region (GO:0005576);; Molecular Function: cellulase activity (GO:0008810);; Cellular Component: integral component of membrane (GO:0016021);; Biological Process: cellulose catabolic process (GO:0030245);; Biological Process: cell wall organization (GO:0071555);;	PREDICTED: endoglucanase 16 [Brassica rapa]
BraA06g022340.3C	1.35765	1.13018	1.34527	6.6711	6.68655	6.66455	2.46968	1.93037	2.00981	1384.06	1397.14	1352.11	-2.38515	2.98e-146	down	-9.45245	0	down	Molecular Function: ATP binding (GO:0005524);; Cellular Component: cytoplasm (GO:0005737);; Cellular Component: integral component of plasma membrane (GO:0005887);; Biological Process: ATP biosynthetic process (GO:0006754);; Molecular Function: hydrogen-exporting ATPase activity, phosphorylative mechanism (GO:0008553);; Cellular Component: intracellular membrane-bounded organelle (GO:0043231);; M…	PREDICTED: ATPase 8, plasma membrane-type [Brassica rapa]
BraA06g023300.3C	0.172592	0.177322	0.16944	3.25097	2.96082	3.18936	0.895393	0.859948	0.992142	757.362	762.691	745.823	-4.14368	3.88e-51	down	-9.71248	0	down	Cellular Component: extracellular region (GO:0005576);; Molecular Function: cellulase activity (GO:0008810);; Cellular Component: integral component of membrane (GO:0016021);; Biological Process: cellulose catabolic process (GO:0030245);; Biological Process: cell wall organization (GO:0071555);;	PREDICTED: endoglucanase 16-like [Brassica rapa]
BraA06g023770.3C	0	0.075515	0.04241	0.559502	0.288417	0.460706	0.21311	0.162994	0.170502	188.809	190.588	188.207	-3.58488	0.000164984	down	-10.0712	0	down	Molecular Function: structural constituent of cytoskeleton (GO:0005200);; Molecular Function: ATP binding (GO:0005524);; Cellular Component: mitochondrion (GO:0005739);; Cellular Component: cytoskeleton (GO:0005856);; Cellular Component: chloroplast stroma (GO:0009570);; Cellular Component: chloroplast envelope (GO:0009941);; Biological Process: actin cytoskeleton organization (GO:0030036);;	PREDICTED: actin-12 [Brassica rapa]
BraA06g024680.3C	6.3028	6.07403	6.71648	20.4015	20.4103	18.7523	122.713	123.135	125.597	388.265	379.603	389.283	-1.59937	2.19e-168	down	-1.70055	0	down	Molecular Function: protein binding (GO:0005515);; Cellular Component: integral component of plasma membrane (GO:0005887);; Molecular Function: sucrose transmembrane transporter activity (GO:0008515);; Biological Process: embryo development ending in seed dormancy (GO:0009793);; Biological Process: seed maturation (GO:0010431);; Biological Process: sucrose transport (GO:0015770);; Biological Proc…	PREDICTED: bidirectional sugar transporter SWEET11-like [Brassica rapa]
BraA06g025130.3C	0.399431	0.474335	0.407922	6.42747	6.11864	9.47889	1.81347	1.30732	2.26914	903.428	919.67	917.119	-5.12922	4.69e-15	down	-8.9297	0	down	Cellular Component: nucleus (GO:0005634);;	PREDICTED: neurofilament heavy polypeptide-like [Brassica rapa]
BraA06g026140.3C	6.00197	6.00167	5.48747	14.2857	13.2012	13.1422	6.46773	6.27454	6.36952	11.7188	14.1005	12.9126	-1.21838	3.56e-42	down	-1.0929	6.88e-147	down	Molecular Function: NAD+ ADP-ribosyltransferase activity (GO:0003950);;	PREDICTED: probable inactive poly [ADP-ribose] polymerase SRO5 [Brassica rapa]
BraA06g026400.3C	0.138128	0	0	0.965702	0.877788	1.28886	0.586842	0.672278	0.322513	547.684	586.613	575.111	-4.64344	0.00902453	down	-10.0893	2.11e-218	down	Cellular Component: plasma membrane (GO:0005886);;	PREDICTED: protein PXR1 [Brassica rapa]
BraA06g026890.3C	0.935651	1.14725	1.37243	2.46462	2.90486	3.43662	2.41974	2.3909	2.57873	57.4716	54.9894	57.9059	-2.86788	7.61e-06	down	-5.04178	4.02e-22	down	Molecular Function: protein binding (GO:0005515);;	PREDICTED: uncharacterized protein LOC103873751 [Brassica rapa]
BraA06g027250.3C	6.39479	6.05192	6.89542	17.6871	17.0044	17.6419	3.59754	3.75454	3.46845	25.9288	26.3692	25.8119	-1.46186	1.74e-26	down	-2.81505	1.33e-117	down	Molecular Function: beta-galactosidase activity (GO:0004565);; Cellular Component: vacuole (GO:0005773);; Biological Process: carbohydrate metabolic process (GO:0005975);; Cellular Component: plant-type cell wall (GO:0009505);; Cellular Component: apoplast (GO:0048046);;	PREDICTED: beta-galactosidase 10 [Brassica rapa]
BraA06g029010.3C	0.433557	0.443948	0.300821	0.797081	0.859497	0.812131	0.769039	1.01102	0.621443	73.1677	72.8223	73.0711	-1.10052	2.82e-05	down	-6.57366	0	down	Molecular Function: transmembrane receptor protein serine/threonine kinase activity (GO:0004675);; Molecular Function: protein binding (GO:0005515);; Molecular Function: ATP binding (GO:0005524);; Cellular Component: nucleoplasm (GO:0005654);; Cellular Component: cytoplasm (GO:0005737);; Cellular Component: plasma membrane (GO:0005886);; Biological Process: cell surface receptor signaling pathway…	PREDICTED: receptor-like cytosolic serine/threonine-protein kinase RBK1 [Brassica rapa]
BraA06g029090.3C	0.790697	1.2429	0.50853	2.10276	1.56708	2.12779	13.628	12.6881	11.5108	25.5316	24.0162	26.3039	-2.51093	0.00025084	down	-1.04451	2.22e-86	down	Cellular Component: mitochondrion (GO:0005739);; Cellular Component: membrane (GO:0016020);;	PREDICTED: uncharacterized protein LOC108872180 [Brassica rapa]
BraA06g029190.3C	2.98592	2.52493	2.88944	19.1521	19.4396	18.4795	2.22194	1.71163	2.3188	19.3504	20.8064	20.3541	-2.78183	2.18e-290	down	-3.36161	0	down	Molecular Function: phosphoenolpyruvate carboxykinase (ATP) activity (GO:0004612);; Molecular Function: ATP binding (GO:0005524);; Cellular Component: cytosol (GO:0005829);; Biological Process: gluconeogenesis (GO:0006094);; Molecular Function: kinase activity (GO:0016301);; Biological Process: phosphorylation (GO:0016310);;	PREDICTED: phosphoenolpyruvate carboxykinase [ATP] [Brassica rapa]
BraA06g029380.3C	4.58473	5.47284	5.61444	13.0698	11.5749	13.9582	4.12919	4.63111	4.15377	74.4767	74.0658	72.7791	-1.28634	1.21e-55	down	-4.07188	0	down	Cellular Component: nucleus (GO:0005634);; Biological Process: metabolic process (GO:0008152);; Molecular Function: amino acid binding (GO:0016597);;	PREDICTED: ACT domain-containing protein ACR1 [Brassica rapa]
BraA06g029660.3C	0.143924	0.169315	0.10221	0.426962	0.380857	0.494637	0.18427	0.216542	0.171936	65.582	68.2354	63.5976	-1.60407	1.14e-05	down	-8.18711	0	down	Cellular Component: extracellular region (GO:0005576);; Biological Process: lipid catabolic process (GO:0016042);; Molecular Function: lipase activity (GO:0016298);;	PREDICTED: GDSL esterase/lipase At2g19050 [Brassica rapa]
BraA06g032730.3C	0.088503	0.056152	0.040972	0.307944	0.413687	0.307726	0.878434	0.945681	0.670277	84.5487	84.6131	82.5658	-2.35362	2.09e-05	down	-6.78163	0	down	Molecular Function: inorganic anion exchanger activity (GO:0005452);; Molecular Function: anion:anion antiporter activity (GO:0015301);; Biological Process: inorganic anion transport (GO:0015698);; Cellular Component: integral component of membrane (GO:0016021);; Biological Process: anion transmembrane transport (GO:0098656);;	probable boron transporter 6 [Brassica napus]
BraA06g033110.3C	0	0	0.124463	0.531064	1.26072	0.584673	0.183795	0.255297	0.272425	263.567	249.631	254.635	-3.95399	0.00437691	down	-11.237	1.65e-67	down	Cellular Component: extracellular region (GO:0005576);; Cellular Component: integral component of membrane (GO:0016021);;	PREDICTED: uncharacterized protein LOC103874446 [Brassica rapa]
BraA06g033590.3C	0.660819	0.531761	0.489281	3.74216	3.53362	3.54705	0.105866	0.085436	0.04338	0.115432	0.216202	0.241815	-3.07501	0.0021605	down	-1.25633	7.19e-05	down	Molecular Function: calmodulin binding (GO:0005516);; Biological Process: response to stress (GO:0006950);;	PREDICTED: calmodulin-binding protein 60 G-like isoform X1 [Brassica rapa]
BraA06g033760.3C	0.115427	0.060765	0.253779	1.24177	1.06262	1.22975	0.286987	0.375483	0.452972	538.219	549.545	537.23	-3.26533	3.39e-07	down	-10.5979	0	down	Molecular Function: enzyme inhibitor activity (GO:0004857);; Cellular Component: nucleus (GO:0005634);; Cellular Component: plant-type cell wall (GO:0009505);; Cellular Component: integral component of membrane (GO:0016021);; Molecular Function: pectinesterase activity (GO:0030599);; Biological Process: cell wall modification (GO:0042545);; Biological Process: negative regulation of catalytic act…	putative pectinesterase/pectinesterase inhibitor 28 [Brassica napus]
BraA06g034480.3C	0.522203	0.408239	0.207626	3.51175	4.67018	4.10996	1.27497	1.16379	1.33213	806.812	816.531	807.316	-3.91167	5.08e-19	down	-9.43617	0	down	Cellular Component: nucleus (GO:0005634);;	PREDICTED: uncharacterized protein LOC103874591 [Brassica rapa]
BraA06g035800.3C	1.19614	0.920381	0.933013	23.1515	22.4159	22.0826	6.69104	7.87296	6.1034	5022.92	5007.95	5035.13	-4.37412	2.5e-224	down	-9.51146	0	down	Molecular Function: polygalacturonase activity (GO:0004650);; Cellular Component: extracellular region (GO:0005576);; Biological Process: carbohydrate metabolic process (GO:0005975);; Biological Process: cell wall organization (GO:0071555);;	PREDICTED: polygalacturonase [Brassica rapa]
BraA06g036800.3C	0.280313	0.520089	0.22236	1.31184	1.33752	1.43734	0.674534	1.04131	0.855599	1809.77	1808.85	1758.21	-1.94513	4.48e-09	down	-10.9835	0	down	Cellular Component: nucleus (GO:0005634);;	PREDICTED: uncharacterized protein LOC103875130 [Brassica rapa]
BraA06g036840.3C	2.22694	1.49503	1.67337	22.9497	24.6497	24.3844	8.70056	7.96692	7.36951	5128.58	5140.44	5119.91	-3.716	1.62e-238	down	-9.3822	0	down	Cellular Component: chloroplast (GO:0009507);;	glycine-rich cell wall structural protein-like isoform X1 [Brassica napus]
BraA06g039510.3C	0.094994	0.104799	0.035839	0.502813	0.555228	0.31056	0.170557	0.123845	0.143627	97.811	100.755	97.3921	-3.74408	0.000339144	down	-9.23699	1.27e-280	down	Cellular Component: nucleus (GO:0005634);; Molecular Function: zinc ion binding (GO:0008270);; Cellular Component: integral component of membrane (GO:0016021);;	PREDICTED: uncharacterized protein LOC103875455 [Brassica rapa]
BraA06g040360.3C	0.328472	0.603071	0.621847	1.77776	2.53548	1.37693	8.95303	9.00075	10.4888	943.677	955.958	951.08	-1.71219	1.92e-05	down	-6.68047	0	down	--	PREDICTED: F-box protein SKIP28-like [Brassica rapa]
BraA06g041400.3C	0.592709	0.678754	0.569576	3.92588	4.34214	5.20548	1.34172	2.25428	2.06622	971.987	982.672	988.465	-3.25513	1.52e-14	down	-9.0947	0	down	Molecular Function: peroxidase activity (GO:0004601);; Cellular Component: extracellular region (GO:0005576);; Biological Process: response to oxidative stress (GO:0006979);; Molecular Function: heme binding (GO:0020037);; Biological Process: hydrogen peroxide catabolic process (GO:0042744);; Molecular Function: metal ion binding (GO:0046872);; Biological Process: oxidation-reduction process (GO:…	PREDICTED: peroxidase 65 [Brassica rapa]
BraA06g042000.3C	36.9886	38.5082	37.1339	412.134	411.554	409.911	0	0	0.072803	48.9154	48.4631	49.6341	-3.37944	0	down	-22.4408	1.79e-27	down	--	PREDICTED: uncharacterized protein LOC103827744 [Brassica rapa]
BraA06g042170.3C	0.066407	0.061965	0.308973	2.47734	1.8999	2.7916	0.42958	0.551781	0.556335	408.493	398.791	407.046	-3.86246	6.26e-10	down	-9.60152	0	down	Cellular Component: extracellular space (GO:0005615);;	PREDICTED: pollen-specific protein-like At4g18596 [Brassica rapa]
BraA06g042600.3C	0.163503	0.053687	0.144969	0.497675	0.4191	0.510381	0.045617	0.0327	0.016659	0.104767	0.103884	0.038549	-1.96346	0.000644298	down	-1.28007	0.00639644	down	Molecular Function: iron ion binding (GO:0005506);; Cellular Component: extracellular region (GO:0005576);; Biological Process: multicellular organism development (GO:0007275);; Biological Process: response to water deprivation (GO:0009414);; Biological Process: response to red or far red light (GO:0009639);; Biological Process: brassinosteroid homeostasis (GO:0010268);; Molecular Function: (+)-a…	PREDICTED: abscisic acid 8&apos;-hydroxylase 3-like [Brassica rapa]
BraA06g044400.3C	0.056977	0.107564	0.147788	1.35609	2.00673	1.11829	0.615055	0.581066	0.697231	231.938	233.626	221.86	-3.96077	0.00231276	down	-9.14688	1.02e-17	down	Cellular Component: nucleus (GO:0005634);;	PREDICTED: F-box/kelch-repeat protein At4g39240 [Brassica rapa]
BraA06g044720.3C	0.801962	0.991748	1.10757	4.61469	4.87218	5.31293	6.6502	8.31441	7.61949	15.7508	15.639	15.6131	-2.32906	7.47e-69	down	-1.13478	2.17e-204	down	Molecular Function: calcium ion binding (GO:0005509);; Cellular Component: nucleus (GO:0005634);;	PREDICTED: uncharacterized protein LOC103828086 [Brassica rapa]
BraA06g044730.3C	2.14049	2.42795	2.22406	11.7538	10.9814	11.3872	17.45	18.8591	16.5348	38.1457	36.7625	42.2184	-2.24285	1.45e-12	down	-1.19632	7.84e-90	down	Molecular Function: calcium ion binding (GO:0005509);; Cellular Component: nucleus (GO:0005634);;	PREDICTED: uncharacterized protein LOC103828086 [Brassica rapa]
BraA07g001640.3C	6.6906	8.20852	8.52806	8.44908	6.08687	6.07521	11.1639	10.1002	9.93414	3.16009	3.09559	2.57477	-6.47552	6.26e-05	down	-3.87433	0.0041937	down	--	uncharacterized protein BNAA07G36090D [Brassica napus]
BraA07g003910.3C	0.036573	0.099743	0	0.393475	0.422116	0.190697	0.142311	0.070796	0.035707	43.2045	42.0957	42.0402	-16.4032	0.00910028	down	-24.3814	5.45e-36	down	Molecular Function: nucleic acid binding (GO:0003676);; Biological Process: transcription, DNA-templated (GO:0006351);; Molecular Function: metal ion binding (GO:0046872);; Biological Process: pollen sperm cell differentiation (GO:0048235);;	PREDICTED: zinc finger protein ZAT2 [Brassica rapa]
BraA07g006190.3C	0.017801	0.041839	0.012842	0.458419	0.564363	0.53625	0	0	0	0.429672	0.376803	0.357029	-3.75484	0.00317379	down	-18.6335	2.09e-13	down	--	PREDICTED: uncharacterized protein LOC103829419 [Brassica rapa]
BraA07g006200.3C	0.015949	0.06093	0.030505	0.816667	1.17128	1.22623	0	0	0	0.192125	0.35713	0.194205	-4.9924	1.13e-12	down	-17.2573	9.98e-09	down	--	PREDICTED: uncharacterized protein LOC103829431 [Brassica rapa]
BraA07g007140.3C	23.9032	22.6649	23.2322	103.437	103.231	105.602	4.14709	3.88319	4.07102	22.8692	22.337	21.3999	-2.20984	0	down	-2.41371	1.01e-38	down	Molecular Function: hydrolase activity, hydrolyzing O-glycosyl compounds (GO:0004553);; Cellular Component: plasma membrane (GO:0005886);; Biological Process: carbohydrate metabolic process (GO:0005975);;	PREDICTED: glucan endo-1,3-beta-glucosidase 12 [Brassica rapa]
BraA07g007880.3C	0	0	0.12629	3.29931	2.54427	2.71033	0.694675	1.03952	0.410999	582.366	560.813	648.436	-5.85756	1.97e-05	down	-9.65652	5.1e-187	down	Molecular Function: signal transducer activity (GO:0004871);; Biological Process: cell-cell signaling (GO:0007267);; Cellular Component: plasmodesma (GO:0009506);; Biological Process: calcium-mediated signaling (GO:0019722);; Cellular Component: apoplast (GO:0048046);;	PREDICTED: protein RALF-like 26 [Brassica rapa]
BraA07g011410.3C	0.049162	0	0.097303	1.13969	1.26072	0.935927	0	0	0	0.272442	0.095994	0.376743	-4.57281	7.75e-09	down	-16.5607	2.17e-06	down	Cellular Component: extracellular region (GO:0005576);; Biological Process: proteolysis (GO:0006508);; Molecular Function: cysteine-type peptidase activity (GO:0008234);;	PREDICTED: ervatamin-B [Brassica rapa]
BraA07g012490.3C	0.540587	0.519938	0.410326	10.8301	9.12732	8.83749	15.8357	15.5004	14.9392	1972.25	1989.88	1989.45	-4.06733	7.13e-22	down	-7.02523	0	down	Cellular Component: plasma membrane (GO:0005886);; Cellular Component: integral component of membrane (GO:0016021);; Cellular Component: anchored component of membrane (GO:0031225);; Biological Process: pollen sperm cell differentiation (GO:0048235);;	PREDICTED: anther-specific protein BCP1-like [Brassica rapa]
BraA07g012650.3C	0.39547	0.68831	0.783104	2.66628	1.94982	2.32809	0.060744	0.119263	0	6.91502	6.36593	8.24096	-1.86506	5.07e-05	down	-20.1785	1.11e-18	down	Cellular Component: mitochondrion (GO:0005739);;	PREDICTED: uncharacterized protein LOC103829140 [Brassica rapa]
BraA07g013080.3C	0.50276	0.431684	0.715248	1.19494	1.39947	1.17806	0.0715	0.100195	0.134139	21.022	20.7573	22.3215	-1.20881	0.00045757	down	-8.36681	1.77e-79	down	Cellular Component: integral component of membrane (GO:0016021);; Molecular Function: protein domain specific binding (GO:0019904);;	14-3-3-like protein GF14 iota [Brassica napus]
BraA07g014400.3C	0.838073	1.0135	0.371764	0.832843	1.26923	1.01468	0	0	0	0.336346	0.185297	0.13409	-6.37461	1.88e-06	down	-16.1622	8.44e-06	down	Molecular Function: ubiquitin-protein transferase activity (GO:0004842);; Cellular Component: nucleus (GO:0005634);; Cellular Component: cytoplasm (GO:0005737);; Biological Process: ubiquitin-dependent protein catabolic process (GO:0006511);; Biological Process: multicellular organism development (GO:0007275);; Molecular Function: zinc ion binding (GO:0008270);; Biological Process: protein ubiqui…	PREDICTED: E3 ubiquitin-protein ligase SINA-like 10 [Brassica rapa]
BraA07g015670.3C	153.523	163.783	167.815	1142.93	1149	1153.59	173.464	175.136	173.314	450.475	444.081	429.47	-2.78355	0	down	-1.40467	0	down	Biological Process: amino acid transmembrane transport (GO:0003333);; Molecular Function: catalase activity (GO:0004096);; Molecular Function: L-glutamate transmembrane transporter activity (GO:0005313);; Molecular Function: protein binding (GO:0005515);; Cellular Component: cell wall (GO:0005618);; Cellular Component: nucleus (GO:0005634);; Cellular Component: mitochondrion (GO:0005739);; Cellul…	PREDICTED: catalase-1 [Brassica rapa]
BraA07g018380.3C	8.11207	7.36321	7.89852	19.4732	21.0238	20.3817	0.671858	0.912525	0.938845	2.66034	2.22573	2.44806	-1.34131	6.15e-206	down	-1.69789	2.53e-79	down	Molecular Function: RNA binding (GO:0003723);; Cellular Component: cytosol (GO:0005829);; Biological Process: regulation of transcription, DNA-templated (GO:0006355);; Biological Process: regulation of translation (GO:0006417);; Biological Process: defense response, incompatible interaction (GO:0009814);; Cellular Component: intracellular ribonucleoprotein complex (GO:0030529);; Biological Proces…	PREDICTED: protein argonaute 5 [Brassica rapa]
BraA07g019010.3C	11.475	11.1142	10.5824	39.3238	41.3679	38.023	0	0	0	5.22026	5.17811	6.03348	-1.79685	5.28e-201	down	-21.0088	9.25e-22	down	Molecular Function: nutrient reservoir activity (GO:0045735);;	PREDICTED: glutelin type-B 5-like [Brassica rapa]
BraA07g019070.3C	2.49982	2.30468	2.10119	1.25513	1.24987	0.953973	0.117609	0.110269	0.130788	0.544618	0.794754	0.705987	-4.3691	0.00653228	down	-1.99998	0.00102088	down	Cellular Component: plasma membrane (GO:0005886);; Biological Process: transport (GO:0006810);; Cellular Component: integral component of membrane (GO:0016021);;	uncharacterized protein LOC106352614 [Brassica napus]
BraA07g019820.3C	0	0	0.030135	0.229656	0.207347	0.295365	0.144966	0.091458	0.078057	86.5594	86.2328	82.7676	-4.42606	0.000461891	down	-9.57687	3.71e-261	down	Molecular Function: protein tyrosine phosphatase activity (GO:0004725);; Molecular Function: protein tyrosine/serine/threonine phosphatase activity (GO:0008138);; Biological Process: pollen development (GO:0009555);; Molecular Function: phosphatidylinositol-3,4,5-trisphosphate 3-phosphatase activity (GO:0016314);; Biological Process: peptidyl-tyrosine dephosphorylation (GO:0035335);; Biological P…	PREDICTED: phosphatidylinositol 3,4,5-trisphosphate 3-phosphatase and protein-tyrosine-phosphatase PTEN1-like [Brassica rapa]
BraA07g019830.3C	0.235183	0.031373	0.255401	1.0085	1.15372	1.01637	0.483661	0.395925	0.259765	238.207	237.032	238.088	-2.55379	1.35e-07	down	-9.24236	0	down	Molecular Function: cyclin-dependent protein serine/threonine kinase activity (GO:0004693);; Molecular Function: ATP binding (GO:0005524);; Cellular Component: nucleus (GO:0005634);; Biological Process: protein phosphorylation (GO:0006468);;	protein IMPAIRED IN BABA-INDUCED STERILITY 1-like isoform X1 [Brassica napus]
BraA07g020420.3C	6.83476	7.72557	6.58564	34.4307	32.8071	33.0294	3.42289	3.06494	3.28743	15.9701	16.4482	16.4337	-2.23518	5.1e-306	down	-2.31028	0	down	Cellular Component: cytoplasm (GO:0005737);; Biological Process: glycerol metabolic process (GO:0006071);; Molecular Function: glycerophosphodiester phosphodiesterase activity (GO:0008889);; Biological Process: cellular phosphate ion homeostasis (GO:0030643);; Biological Process: glycerophospholipid catabolic process (GO:0046475);;	PREDICTED: glycerophosphodiester phosphodiesterase GDPD2-like [Brassica rapa]
BraA07g020910.3C	35.2582	40.7208	39.3621	85.7276	87.7937	85.64	88.0888	85.4412	89.9153	298.525	302.884	299.949	-1.15192	2.14e-92	down	-1.82593	0	down	Molecular Function: DNA binding (GO:0003677);; Molecular Function: zinc ion binding (GO:0008270);;	zinc finger A20 and AN1 domain-containing stress-associated protein 6-like [Brassica napus]
BraA07g021850.3C	0.279928	0.201623	0.498213	1.39381	1.57472	1.47518	0.529709	0.379059	0.356926	317.305	313.252	310.987	-2.07837	3.57e-13	down	-9.46411	0	down	Molecular Function: lipid binding (GO:0008289);;	PREDICTED: protein ENHANCED DISEASE RESISTANCE 2-like [Brassica rapa]
BraA07g022250.3C	0.507375	0.427097	0.101468	1.135	0.798509	1.28434	0.30757	0.271236	0.158149	192.653	186.394	194.819	-2.34237	0.000901432	down	-12.2553	2.28e-59	down	--	PREDICTED: protein LURP-one-related 14-like isoform X1 [Brassica rapa]
BraA07g022820.3C	4.84197	4.03257	4.14369	10.3432	10.9625	11.0384	0.888045	0.90439	0.851298	76.7516	79.7908	75.7673	-1.36792	2.19e-55	down	-6.46949	0	down	Biological Process: MAPK cascade (GO:0000165);; Molecular Function: RNA polymerase II regulatory region sequence-specific DNA binding (GO:0000977);; Molecular Function: transcription factor activity, sequence-specific DNA binding (GO:0003700);; Cellular Component: nucleus (GO:0005634);; Biological Process: pollen development (GO:0009555);; Biological Process: negative regulation of flower develop…	PREDICTED: agamous-like MADS-box protein AGL18 [Brassica rapa]
BraA07g023010.3C	0.334908	0.398362	0.284197	5.92045	7.62493	7.58356	1.77616	2.02539	0.472203	1447.77	1434.07	1557.3	-4.27295	2.78e-09	down	-9.92102	0	down	--	BnaAnng40690D [Brassica napus]
BraA07g023360.3C	2.98944	2.87753	2.25161	8.08142	7.78325	7.53195	2.37536	2.40195	1.50758	3.79069	5.28232	4.74303	-3.57892	5.63e-07	down	-2.36676	4.29e-07	down	Molecular Function: DNA binding (GO:0003677);; Molecular Function: transcription factor activity, sequence-specific DNA binding (GO:0003700);; Cellular Component: cytoplasm (GO:0005737);; Cellular Component: CCAAT-binding factor complex (GO:0016602);; Biological Process: positive regulation of transcription, DNA-templated (GO:0045893);; Molecular Function: protein heterodimerization activity (GO:…	PREDICTED: nuclear transcription factor Y subunit C-2 [Brassica rapa]
BraA07g023920.3C	33.0552	35.6788	33.4932	121.904	122.597	120.955	0.043487	0.023861	0.048461	1.89068	2.24542	2.64318	-1.821	0	down	-5.83278	3.11e-20	down	Molecular Function: ribokinase activity (GO:0004747);; Biological Process: D-ribose metabolic process (GO:0006014);; Biological Process: carbohydrate phosphorylation (GO:0046835);;	probable fructokinase-4 [Brassica napus]
BraA07g024090.3C	0.053063	0	0	0.194866	0.091437	0.027497	0.025898	0.00803	0.02088	11.3831	10.9744	11.3789	-16.2263	0.00194618	down	-8.97605	9.33e-57	down	Cellular Component: nucleus (GO:0005634);; Molecular Function: histone-lysine N-methyltransferase activity (GO:0018024);; Biological Process: histone lysine methylation (GO:0034968);;	PREDICTED: putative histone-lysine N-methyltransferase ASHH4 isoform X1 [Brassica rapa]
BraA07g024330.3C	0.594232	0.583607	0.608893	6.12556	5.44409	6.45223	2.29289	1.71635	1.59594	1127.73	1141.73	1143.63	-3.25549	5.12e-44	down	-9.27861	0	down	Cellular Component: extracellular region (GO:0005576);; Biological Process: unidimensional cell growth (GO:0009826);; Biological Process: plant-type cell wall loosening (GO:0009828);; Biological Process: plant-type cell wall modification involved in multidimensional cell growth (GO:0009831);; Biological Process: sexual reproduction (GO:0019953);;	expansin-B5 precursor [Brassica rapa]
BraA07g024500.3C	0.139791	0.168262	0.184585	3.3501	3.6919	3.20618	0.769	1.12884	1.16099	645.647	650.234	652.641	-4.39231	5.89e-58	down	-9.41975	0	down	Molecular Function: protein serine/threonine kinase activity (GO:0004674);; Molecular Function: ATP binding (GO:0005524);; Cellular Component: nucleus (GO:0005634);; Cellular Component: cytosol (GO:0005829);; Biological Process: protein autophosphorylation (GO:0046777);;	PREDICTED: shaggy-related protein kinase beta [Brassica rapa]
BraA07g025000.3C	1.58858	1.47744	1.30048	4.17198	4.48611	4.30914	0	0.023161	0	0.020843	0.022999	0.089377	-1.55061	9.96e-35	down	-15.2877	0.000959972	down	Molecular Function: proline-tRNA ligase activity (GO:0004827);; Molecular Function: ATP binding (GO:0005524);; Cellular Component: cytosol (GO:0005829);; Biological Process: prolyl-tRNA aminoacylation (GO:0006433);; Cellular Component: plasmodesma (GO:0009506);; Cellular Component: membrane (GO:0016020);; Cellular Component: aminoacyl-tRNA synthetase multienzyme complex (GO:0017101);;	PREDICTED: prolinePREDICTED: uncharacterized proteintRNA ligase, cytoplasmic-like [Brassica rapa]
BraA07g025500.3C	0.230648	0.125255	0.110633	1.28406	1.40668	1.44212	0.33077	0.394918	0.367877	290.622	301.649	293.688	-3.07799	3.12e-20	down	-9.76373	0	down	Molecular Function: Rho guanyl-nucleotide exchange factor activity (GO:0005089);; Cellular Component: nucleus (GO:0005634);; Cellular Component: cytoplasm (GO:0005737);; Cellular Component: plasma membrane (GO:0005886);; Biological Process: embryo development ending in seed dormancy (GO:0009793);; Biological Process: positive regulation of GTPase activity (GO:0043547);; Biological Process: regula…	PREDICTED: rop guanine nucleotide exchange factor 12 [Brassica rapa]
BraA07g026130.3C	1.10935	1.26537	1.46588	4.46862	4.56487	3.77424	0.24049	0.299732	0.218583	10.3939	10.7603	10.3767	-1.74081	7.61e-50	down	-5.62196	0	down	Molecular Function: protein kinase activity (GO:0004672);; Molecular Function: ATP binding (GO:0005524);; Biological Process: protein phosphorylation (GO:0006468);;	PREDICTED: STE20/SPS1-related proline-alanine-rich protein kinase isoform X2 [Brassica rapa]
BraA07g026360.3C	0.112076	0.023516	0.096926	0.338621	0.440173	0.438742	0.215379	0.265017	0.245345	219.774	216.354	223.365	-2.36404	4.65e-06	down	-9.94549	0	down	Cellular Component: nucleus (GO:0005634);;	nucleolar complex protein 3 homolog [Eutrema salsugineum]
BraA07g027340.3C	0.952191	1.30469	1.40611	4.52032	4.00536	4.23529	4.97278	5.07937	5.18651	90.6739	87.6552	94.2532	-3.00641	1.17e-08	down	-4.1963	0	down	Cellular Component: nucleolus (GO:0005730);;	uncharacterized protein LOC106356947 [Brassica napus]
BraA07g028290.3C	0.393805	0.654251	0.838908	2.07241	2.17286	2.16836	0.472606	0.386312	0.250098	22.0583	23.2958	21.2804	-1.7761	5.44e-06	down	-6.11847	1.11e-127	down	Cellular Component: Golgi apparatus (GO:0005794);; Molecular Function: zinc ion binding (GO:0008270);; Cellular Component: integral component of membrane (GO:0016021);;	PREDICTED: uncharacterized protein LOC103830705 isoform X2 [Brassica rapa]
BraA07g028520.3C	0.105605	0.064114	0.118755	1.1336	1.2909	1.1134	0.257027	0.367202	0.304023	251.413	249.996	247.107	-3.64244	2.32e-39	down	-9.81504	0	down	Molecular Function: microtubule motor activity (GO:0003777);; Molecular Function: ATP binding (GO:0005524);; Cellular Component: microtubule (GO:0005874);; Biological Process: microtubule-based movement (GO:0007018);; Molecular Function: microtubule binding (GO:0008017);;	PREDICTED: kinesin-4-like isoform X1 [Brassica rapa]
BraA07g032000.3C	0.119746	0.092882	0.080523	0.290184	0.246495	0.286903	0.021051	0.060937	0.07366	35.7177	38.6281	37.9623	-1.39485	0.00394967	down	-10.2079	9.35e-127	down	Molecular Function: serine-type endopeptidase activity (GO:0004252);; Cellular Component: extracellular region (GO:0005576);; Cellular Component: cell wall (GO:0005618);; Biological Process: proteolysis (GO:0006508);; Cellular Component: integral component of membrane (GO:0016021);;	subtilisin-like protease SBT3.16 [Brassica napus]
BraA07g032300.3C	2.02031	1.9725	1.74896	4.38911	3.69302	4.01844	0.514737	0.604689	0.373782	4.18039	3.98198	4.16805	-1.08781	4.83e-13	down	-3.79979	1.2e-07	down	Molecular Function: protein serine/threonine kinase activity (GO:0004674);; Molecular Function: ATP binding (GO:0005524);; Biological Process: protein phosphorylation (GO:0006468);; Cellular Component: integral component of membrane (GO:0016021);; Biological Process: recognition of pollen (GO:0048544);;	S-locus glycoprotein, partial [Brassica rapa]
BraA07g032860.3C	0.247067	0.262557	0.272332	0.96264	0.712668	0.661762	0.216543	0.090329	0.413533	1.20131	1.28893	0.963016	-1.56477	0.00221059	down	-2.23131	2.05e-12	down	Molecular Function: peroxidase activity (GO:0004601);; Cellular Component: chloroplast (GO:0009507);; Cellular Component: integral component of membrane (GO:0016021);;	PREDICTED: uncharacterized protein LOC103831184 [Brassica rapa]
BraA07g033110.3C	3.46496	1.93687	2.28024	6.36359	7.31078	7.48658	5.11616	6.20992	5.78911	183.408	188.27	187.309	-1.39855	2.69e-10	down	-5.13585	0	down	Molecular Function: enzyme activator activity (GO:0008047);; Cellular Component: chloroplast (GO:0009507);; Biological Process: iron-sulfur cluster assembly (GO:0016226);; Biological Process: positive regulation of sulfur metabolic process (GO:0051176);;	PREDICTED: sufE-like protein 2, chloroplastic [Brassica rapa]
BraA07g033610.3C	0.553361	0.257039	0	1.83331	1.69157	3.04276	1.28214	1.07717	0.790649	21.0755	14.69	20.4249	-2.96956	0.00152714	down	-4.15985	2e-54	down	Cellular Component: cytoplasm (GO:0005737);;	PREDICTED: uncharacterized protein LOC103831261 [Brassica rapa]
BraA07g033710.3C	2.70288	3.45528	2.61465	11.4875	10.1199	10.9721	0.095327	0.079021	0.129669	4.10713	4.55023	5.1165	-2.03235	7.34e-96	down	-5.42624	3.34e-81	down	Cellular Component: peroxisome (GO:0005777);; Biological Process: regulation of gene expression (GO:0010468);; Cellular Component: integral component of membrane (GO:0016021);; Molecular Function: metal ion binding (GO:0046872);;	PREDICTED: uncharacterized protein LOC103831272 isoform X1 [Brassica rapa]
BraA07g035650.3C	0.2544	0.524732	0.297047	1.197	1.17822	1.60976	2.70329	1.61546	2.13688	5.25234	5.54001	7.72517	-2.13747	0.00956535	down	-1.50357	5.47e-21	down	Cellular Component: anchored component of membrane (GO:0031225);;	PREDICTED: leucine-rich repeat extensin-like protein 6 [Brassica rapa]
BraA07g036810.3C	3.86158	2.01679	2.91584	7.38121	7.39947	7.03353	0.272509	0.226551	0.064645	0.360954	0.556862	0.65608	-1.21432	1.45e-09	down	-1.30665	4.59e-05	down	Cellular Component: cytoplasm (GO:0005737);; Cellular Component: integral component of membrane (GO:0016021);;	PREDICTED: uncharacterized protein LOC103831749 isoform X2 [Brassica rapa]
BraA07g037730.3C	2.11686	2.17898	1.85316	5.43286	4.76496	5.31468	0.676345	1.21012	0.768004	4.04961	3.96958	3.51543	-1.30374	1.73e-36	down	-2.20353	3.67e-81	down	Cellular Component: plasma membrane (GO:0005886);; Biological Process: drug transmembrane transport (GO:0006855);; Molecular Function: drug transmembrane transporter activity (GO:0015238);; Molecular Function: antiporter activity (GO:0015297);; Cellular Component: integral component of membrane (GO:0016021);;	PREDICTED: protein DETOXIFICATION 17 [Brassica rapa]
BraA07g037800.3C	0.054551	0.052367	0.132833	0.30395	0.227976	0.238887	0.00722	0.079737	0.053922	0.286397	0.274805	0.18053	-1.65991	0.00194436	down	-2.41501	3.19e-09	down	Biological Process: defense response to oomycetes (GO:0002229);; Molecular Function: transcription factor activity, sequence-specific DNA binding (GO:0003700);; Molecular Function: calmodulin binding (GO:0005516);; Cellular Component: nucleus (GO:0005634);; Biological Process: regulation of transcription, DNA-templated (GO:0006355);; Biological Process: regulation of systemic acquired resistance …	PREDICTED: protein SAR DEFICIENT 1 [Brassica rapa]
BraA07g037870.3C	0.150544	0.187155	0.119435	0.504413	0.584588	0.488764	0.367894	0.174679	0.276166	16.8072	17.1125	16.7838	-1.76296	1.22e-09	down	-6.01451	0	down	Molecular Function: microtubule motor activity (GO:0003777);; Molecular Function: ATP binding (GO:0005524);; Cellular Component: microtubule (GO:0005874);; Biological Process: microtubule-based movement (GO:0007018);; Molecular Function: microtubule binding (GO:0008017);;	PREDICTED: kinesin-4 [Brassica rapa]
BraA07g038170.3C	0.139263	0.09023	0.030786	0.66831	0.492363	0.686013	0.367835	0.456246	0.150155	160.324	160.44	166.573	-3.39222	0.00391741	down	-10.9869	1.34e-112	down	Cellular Component: nucleus (GO:0005634);;	PREDICTED: uncharacterized protein DDB_G0271670 [Brassica rapa]
BraA07g039080.3C	4.02776	3.43315	3.43103	9.55313	10.1831	10.283	0	0	0	0.046183	0.049802	0.058278	-1.43113	6.16e-64	down	-15.2877	0.000396594	down	Cellular Component: vacuolar membrane (GO:0005774);;	PREDICTED: uncharacterized protein LOC103832002 [Brassica rapa]
BraA07g040260.3C	3.72758	4.66709	4.0907	14.1279	15.7265	14.2653	5.06134	4.30697	4.43604	67.7738	64.489	64.1873	-1.82759	4.62e-29	down	-3.8512	0	down	Molecular Function: calcium ion binding (GO:0005509);; Cellular Component: nucleus (GO:0005634);; Cellular Component: plasma membrane (GO:0005886);; Biological Process: response to wounding (GO:0009611);;	PREDICTED: calcium-binding protein CML38 [Brassica rapa]
BraA07g040470.3C	0.327107	0.244774	0.086695	5.05161	5.11743	5.04734	1.79133	1.20918	2.08092	1349.5	1328.39	1377.2	-8.20414	2.01e-11	down	-9.56176	0	down	--	PREDICTED: uncharacterized protein LOC106300920 [Brassica oleracea var. oleracea]
BraA07g041590.3C	0.34057	0.192632	0.311821	3.48392	3.41728	3.3927	0.89328	0.702239	1.46443	702.264	711.804	716.605	-3.79584	3.23e-13	down	-9.4149	0	down	Cellular Component: cytoplasm (GO:0005737);;	PREDICTED: heme-binding protein 2 [Brassica rapa]
BraA08g000590.3C	0.034846	0.115893	0.112828	0.19432	0.165791	0.184338	0.03111	0.123438	0.082884	114.88	113.806	105.554	-16.5607	0.00649173	down	-10.4032	1.49e-285	down	Molecular Function: copper ion binding (GO:0005507);; Cellular Component: extracellular region (GO:0005576);; Cellular Component: plant-type cell wall (GO:0009505);; Cellular Component: plasmodesma (GO:0009506);; Molecular Function: oxidoreductase activity, oxidizing metal ions (GO:0016722);; Biological Process: oxidation-reduction process (GO:0055114);;	PREDICTED: L-ascorbate oxidase homolog [Brassica oleracea var. oleracea]
BraA08g000600.3C	4.32586	4.03339	4.12528	15.1328	14.0873	13.8975	1.3387	1.67176	1.39199	855.015	867.886	858.291	-1.70834	1.99e-112	down	-9.16794	0	down	Molecular Function: copper ion binding (GO:0005507);; Cellular Component: extracellular region (GO:0005576);; Cellular Component: plant-type cell wall (GO:0009505);; Cellular Component: plasmodesma (GO:0009506);; Molecular Function: oxidoreductase activity, oxidizing metal ions (GO:0016722);; Biological Process: oxidation-reduction process (GO:0055114);;	PREDICTED: L-ascorbate oxidase homolog [Brassica rapa]
BraA08g003050.3C	2.40108	2.17976	2.50768	7.24381	7.25532	7.73025	0.083045	0.052423	0.057375	0.988696	1.04798	1.12214	-1.83232	2.49e-34	down	-3.90687	1.94e-50	down	Molecular Function: serine-type endopeptidase activity (GO:0004252);; Cellular Component: nucleus (GO:0005634);; Cellular Component: cytosol (GO:0005829);; Biological Process: proteolysis (GO:0006508);; Molecular Function: serine-type exopeptidase activity (GO:0070008);;	PREDICTED: uncharacterized protein LOC103832880 [Brassica rapa]
BraA08g003590.3C	6.9447	7.63464	8.12005	17.3863	18.5419	16.879	9.22645	8.60463	8.72522	10.0478	10.6238	8.99436	-2.04872	3.18e-14	down	-1.01435	8.06e-08	down	--	PREDICTED: uncharacterized protein
BraA08g004300.3C	0.08181	0.25794	0.237501	2.2951	2.60838	2.52384	0.71585	0.733959	0.878331	486.677	485.779	491.165	-3.47315	2.78e-15	down	-9.14168	0	down	Cellular Component: nucleus (GO:0005634);; Cellular Component: plasma membrane (GO:0005886);; Cellular Component: chloroplast (GO:0009507);; Biological Process: positive regulation of abscisic acid-activated signaling pathway (GO:0009789);; Molecular Function: metal ion binding (GO:0046872);;	PREDICTED: protein C2-DOMAIN ABA-RELATED 5 [Brassica rapa]
BraA08g004800.3C	0.205551	0.386833	0.172939	5.29726	6.35999	6.3671	1.87633	1.54059	0.889985	1148.72	1122.9	1147.02	-6.45929	1.34e-13	down	-9.56538	0	down	Cellular Component: extracellular region (GO:0005576);; Biological Process: pollen tube growth (GO:0009860);; Biological Process: negative regulation of catalytic activity (GO:0043086);; Molecular Function: pectinesterase inhibitor activity (GO:0046910);; Cellular Component: cell periphery (GO:0071944);; Cellular Component: pollen tube tip (GO:0090404);;	PREDICTED: pectinesterase inhibitor 1 [Brassica rapa]
BraA08g006340.3C	0.15019	0.040933	0	1.08082	0.903712	0.685938	0	0	0	0.124753	0.213295	0.184992	-4.16979	0.000185072	down	-15.4032	0.000243796	down	Cellular Component: mitochondrion (GO:0005739);;	PREDICTED: 39S ribosomal protein L45, mitochondrial [Raphanus sativus]
BraA08g006370.3C	0.428521	0	0.245869	1.69457	1.44778	1.85406	0	0	0	1.41484	1.63435	2.61038	-2.99991	0.0053976	down	-16.9507	5.58e-08	down	--	PREDICTED: uncharacterized protein
BraA08g006990.3C	0.125209	0.222027	0.246218	3.72055	3.84819	2.70869	0.867377	1.2111	1.65764	813.285	818.144	803.119	-3.80304	6.2e-23	down	-9.49476	0	down	Molecular Function: DNA binding (GO:0003677);; Molecular Function: transcription factor activity, sequence-specific DNA binding (GO:0003700);; Cellular Component: nucleus (GO:0005634);; Biological Process: regulation of transcription, DNA-templated (GO:0006355);;	PREDICTED: uncharacterized protein At4g06598 [Brassica rapa]
BraA08g007450.3C	0.038212	0.011716	0.006379	0.204088	0.22603	0.218405	0.157539	0.036139	0.088869	89.1031	86.4359	88.6975	-3.38462	2.47e-07	down	-10.0504	1.95e-118	down	Molecular Function: phospholipase D activity (GO:0004630);; Molecular Function: calcium ion binding (GO:0005509);; Cellular Component: membrane (GO:0016020);; Biological Process: lipid catabolic process (GO:0016042);; Biological Process: phosphatidylcholine metabolic process (GO:0046470);; Molecular Function: N-acylphosphatidylethanolamine-specific phospholipase D activity (GO:0070290);;	PREDICTED: phospholipase D delta-like [Brassica rapa]
BraA08g009410.3C	0.626975	0.972083	0.621962	3.29084	2.16396	2.47365	2.00177	2.55511	2.92215	387.379	376.366	387.061	-1.60406	0.00190193	down	-7.195	0	down	Cellular Component: nucleus (GO:0005634);;	PREDICTED: uncharacterized protein LOC103833741 [Brassica rapa]
BraA08g009820.3C	0.40702	0.396983	0.581333	7.20144	8.44037	7.48879	13.5383	13.2117	13.5095	32.2121	30.1013	31.4517	-3.93799	7.05e-63	down	-1.32629	0	down	--	PREDICTED: glycine-rich protein A3 [Brassica oleracea var. oleracea]
BraA08g013020.3C	0.139907	0.315363	0.054691	5.3142	4.07932	4.62976	1.74283	1.83882	0.955911	1023.87	994.422	1032.59	-4.70779	1.16e-25	down	-9.39789	0	down	Cellular Component: extracellular space (GO:0005615);;	PREDICTED: pollen-specific protein-like At4g18596 [Brassica rapa]
BraA08g014780.3C	2.80394	2.9205	3.52852	7.21426	6.54926	7.7096	0.570191	1.03573	0.554792	476.193	483.824	474.408	-1.03595	3.11e-11	down	-9.55055	1.51e-31	down	Molecular Function: DNA binding (GO:0003677);;	PREDICTED: uncharacterized protein LOC103834228 [Brassica rapa]
BraA08g016310.3C	0.342212	0.391812	0.3776	3.28174	3.10617	3.18155	1.0557	1.1993	1.20594	683.151	683.367	693.72	-3.00869	1.29e-33	down	-10.1751	1.4e-22	down	--	PREDICTED: pollen-specific leucine-rich repeat extensin-like protein 4 [Brassica rapa]
BraA08g016380.3C	0.023228	0.001846	0.022669	0.161822	0.102896	0.100357	0.093333	0	0.045738	43.8146	42.5223	43.8559	-4.95378	0.000937289	down	-9.78514	2.3e-156	down	Molecular Function: hydrolase activity, hydrolyzing O-glycosyl compounds (GO:0004553);; Cellular Component: extracellular region (GO:0005576);; Biological Process: carbohydrate metabolic process (GO:0005975);;	PREDICTED: uncharacterized protein LOC103834542 [Brassica rapa]
BraA08g018570.3C	0.333097	0.173895	0.051916	2.43023	1.35674	1.88458	0.52028	0.282547	0.840021	362.743	361.2	348.371	-3.1699	1.83e-08	down	-9.30442	0	down	Molecular Function: phospholipase A2 activity (GO:0004623);; Molecular Function: calcium ion binding (GO:0005509);; Cellular Component: extracellular region (GO:0005576);; Cellular Component: endoplasmic reticulum (GO:0005783);; Cellular Component: Golgi apparatus (GO:0005794);; Biological Process: phospholipid metabolic process (GO:0006644);; Biological Process: pollen development (GO:0009555);;…	PREDICTED: phospholipase A2-gamma-like [Brassica rapa]
BraA08g019950.3C	2.34177	2.24131	1.35752	13.0512	14.9746	13.8881	4.7841	5.41626	6.9127	1768.97	1765.5	1807.97	-2.65675	7.36e-37	down	-8.27937	0	down	Cellular Component: extracellular region (GO:0005576);;	PREDICTED: pathogenesis-related protein PR-1-like [Brassica rapa]
BraA08g021060.3C	8.499	8.9593	7.67814	55.7438	55.6487	57.1295	0	0	0	2.67069	2.42705	2.49919	-2.66087	0	down	-20.4273	1.08e-19	down	Molecular Function: acid phosphatase activity (GO:0003993);; Molecular Function: protein serine/threonine phosphatase activity (GO:0004722);; Cellular Component: extracellular region (GO:0005576);; Cellular Component: cell wall (GO:0005618);; Cellular Component: cytosol (GO:0005829);; Biological Process: dephosphorylation (GO:0016311);; Molecular Function: metal ion binding (GO:0046872);;	PREDICTED: purple acid phosphatase 6-like [Brassica oleracea var. oleracea]
BraA08g021800.3C	0.126833	0.051302	0.066949	0.143488	0.17907	0.228058	0	0	0	19.742	19.7832	19.9804	-1.1589	0.00285598	down	-26.0306	3.9e-44	down	Cellular Component: extracellular region (GO:0005576);; Biological Process: carbohydrate metabolic process (GO:0005975);; Molecular Function: lyase activity (GO:0016829);; Molecular Function: carbohydrate binding (GO:0030246);;	BnaC03g76550D [Brassica napus]
BraA08g021950.3C	0.414197	0.315741	0.304107	1.35084	1.63142	1.29371	0.024164	0	0	0.348189	0.106266	0.19298	-1.96683	6.21e-14	down	-3.58476	0.00922524	down	Molecular Function: 6-phosphofructokinase activity (GO:0003872);; Molecular Function: ATP binding (GO:0005524);; Biological Process: fructose 6-phosphate metabolic process (GO:0006002);; Cellular Component: chloroplast (GO:0009507);; Molecular Function: metal ion binding (GO:0046872);; Biological Process: glycolytic process through fructose-6-phosphate (GO:0061615);;	PREDICTED: ATP-dependent 6-phosphofructokinase 5, chloroplastic-like [Brassica rapa]
BraA08g022360.3C	0.166791	0	0.080983	3.04786	3.02685	2.46326	2.20272	2.62325	2.0712	446.33	448.969	452.937	-6.08725	1.15e-06	down	-7.67371	0	down	--	PREDICTED: protein MIZU-KUSSEI 1 [Brassica rapa]
BraA08g022730.3C	0.072831	0.193296	0.192395	1.10558	1.31553	1.0323	3.49879	3.70905	2.94903	6.53044	7.80952	6.52777	-2.74414	1.08e-08	down	-1.12361	3.87e-82	down	Molecular Function: transcription factor activity, transcription factor binding (GO:0000989);; Molecular Function: transcription factor activity, sequence-specific DNA binding (GO:0003700);; Molecular Function: protein binding (GO:0005515);; Cellular Component: nucleus (GO:0005634);; Biological Process: regulation of transcription, DNA-templated (GO:0006355);; Biological Process: circadian rhythm…	PREDICTED: B-box zinc finger protein 19 isoform X1 [Brassica rapa]
BraA08g024080.3C	0	0.087511	0.046255	0.636016	0.659576	0.40297	0.253866	0.270545	0.193345	335.163	325.356	331.597	-3.23258	0.000725347	down	-10.4061	1.14e-303	down	Cellular Component: apoplast (GO:0048046);;	PREDICTED: pollen-specific protein-like At4g18596 [Brassica rapa]
BraA08g024270.3C	0.441357	0.250243	0.509883	4.32765	4.72278	4.04819	1.73298	1.915	1.84553	2191.87	2218	2212.89	-3.87542	2.4e-22	down	-9.99447	0	down	Molecular Function: polygalacturonase activity (GO:0004650);; Cellular Component: extracellular region (GO:0005576);; Cellular Component: cell wall (GO:0005618);; Biological Process: carbohydrate metabolic process (GO:0005975);; Molecular Function: galacturan 1,4-alpha-galacturonidase activity (GO:0047911);; Biological Process: cell wall organization (GO:0071555);;	PREDICTED: exopolygalacturonase clone GBGE184-like [Brassica rapa]
BraA08g024280.3C	1.32614	1.03917	1.33367	25.0555	24.3397	22.3597	6.72696	7.66017	7.89921	5726.5	5669.93	5646.47	-4.11614	1.4e-209	down	-8.8477	0	down	Molecular Function: polygalacturonase activity (GO:0004650);; Cellular Component: extracellular region (GO:0005576);; Cellular Component: cell wall (GO:0005618);; Biological Process: carbohydrate metabolic process (GO:0005975);; Molecular Function: galacturan 1,4-alpha-galacturonidase activity (GO:0047911);; Biological Process: cell wall organization (GO:0071555);;	PREDICTED: exopolygalacturonase clone GBGE184-like [Brassica rapa]
BraA08g024410.3C	0.804232	0.291599	0.289152	5.14082	5.43791	3.94097	1.71397	1.45657	1.25547	1024.45	1015.94	1074.04	-3.36254	9.03e-10	down	-9.45545	0	down	Molecular Function: signal transducer activity (GO:0004871);; Biological Process: cell-cell signaling (GO:0007267);; Cellular Component: plasmodesma (GO:0009506);; Biological Process: calcium-mediated signaling (GO:0019722);; Cellular Component: apoplast (GO:0048046);;	PREDICTED: protein RALF-like 4 [Brassica rapa]
BraA08g025170.3C	0.611642	0.544319	0.229003	5.38964	5.00942	5.93479	1.5247	2.02795	1.38904	1072.73	1016.16	1068.7	-3.51454	9.13e-11	down	-9.27661	0	down	--	PREDICTED: uncharacterized protein
BraA08g025390.3C	0.060241	0.091739	0.072869	0.400638	0.352945	0.381128	13.4671	13.2209	13.6513	752.086	735.397	762.997	-2.08744	0.000282496	down	-5.86404	0	down	Biological Process: lipid metabolic process (GO:0006629);; Molecular Function: lipase activity (GO:0016298);;	PREDICTED: GDSL esterase/lipase At1g58725-like [Brassica rapa]
BraA08g025570.3C	7.19371	6.7282	5.65964	18.1079	16.5877	16.3221	1.92572	2.02052	1.81356	11.3543	13.134	11.5829	-1.31393	1.51e-34	down	-2.68057	1.09e-176	down	Molecular Function: DNA binding (GO:0003677);; Molecular Function: transcription factor activity, sequence-specific DNA binding (GO:0003700);; Cellular Component: nucleus (GO:0005634);; Biological Process: regulation of transcription, DNA-templated (GO:0006355);;	PREDICTED: AP2/ERF and B3 domain-containing transcription repressor TEM1-like [Brassica rapa]
BraA08g025850.3C	0.565502	0.581463	0.925819	2.01462	1.99106	2.46095	0.477267	0.358352	0.258526	183.841	182.323	187.968	-1.53997	2.26e-07	down	-9.06331	0	down	Cellular Component: extracellular region (GO:0005576);; Cellular Component: endoplasmic reticulum membrane (GO:0005789);; Biological Process: intracellular protein transport (GO:0006886);; Molecular Function: protein transmembrane transporter activity (GO:0008320);; Cellular Component: integral component of membrane (GO:0016021);; Biological Process: vesicle-mediated transport (GO:0016192);; Cell…	PREDICTED: transmembrane emp24 domain-containing protein p24delta9-like [Brassica rapa]
BraA08g026960.3C	0.319093	0.312009	0.398265	0.838547	0.871072	0.855757	0	0.012724	0.006461	0.607033	0.495524	0.634797	-1.16789	9.88e-10	down	-7.10307	1.4e-15	down	Molecular Function: ATP binding (GO:0005524);; Cellular Component: nucleus (GO:0005634);; Biological Process: phosphorylation (GO:0016310);; Molecular Function: inositol pentakisphosphate 2-kinase activity (GO:0035299);;	PREDICTED: inositol-pentakisphosphate 2-kinase [Brassica rapa]
BraA08g028280.3C	3.88073	4.08048	3.93483	9.16958	8.44629	8.70141	1.30176	1.37382	1.36688	6.79298	6.22424	6.92649	-1.07331	7.74e-37	down	-2.24708	2.38e-196	down	Molecular Function: zinc ion binding (GO:0008270);;	PREDICTED: protein DA1-like isoform X1 [Brassica rapa]
BraA08g028540.3C	0.786385	0.698013	0.663877	4.03984	3.68551	3.63352	0.187684	0.113456	0.147644	0.596569	0.382375	0.483269	-2.32487	8.98e-87	down	-1.75316	4.99e-23	down	Molecular Function: nucleotide binding (GO:0000166);; Biological Process: transport (GO:0006810);; Cellular Component: endomembrane system (GO:0012505);; Cellular Component: intracellular membrane-bounded organelle (GO:0043231);; Cellular Component: cytoplasmic part (GO:0044444);;	LOW QUALITY PROTEIN: protein transport protein SEC31 homolog A [Brassica napus]
BraA08g030210.3C	0.267497	0.208958	0.421902	6.1025	6.63463	7.15018	1.61374	2.33967	1.92856	1246.07	1245.28	1230.9	-4.28539	5.45e-79	down	-9.15807	0	down	Cellular Component: extracellular region (GO:0005576);; Biological Process: plant-type cell wall organization (GO:0009664);; Molecular Function: pectate lyase activity (GO:0030570);; Biological Process: pectin catabolic process (GO:0045490);; Molecular Function: metal ion binding (GO:0046872);;	PREDICTED: probable pectate lyase 3 [Brassica rapa]
BraA08g030860.3C	0.963968	1.13925	0.710861	2.28147	3.43489	3.33915	0.305719	0.333534	0.155314	0.597079	0.478498	0.35057	-1.56669	1.43e-05	down	-2.05884	0.00175345	down	Molecular Function: transcription factor activity, sequence-specific DNA binding (GO:0003700);; Cellular Component: nucleus (GO:0005634);; Biological Process: regulation of transcription, DNA-templated (GO:0006355);; Biological Process: response to heat (GO:0009408);; Biological Process: response to water deprivation (GO:0009414);; Biological Process: response to salt stress (GO:0009651);; Biolog…	PREDICTED: dehydration-responsive element-binding protein 1F-like [Brassica rapa]
BraA08g031740.3C	0.058018	0.055317	0.028311	0.669812	0.385318	0.449443	0.056629	0.214478	0.312212	102.278	108.505	106.269	-4.67222	0.000205733	down	-8.73112	2.81e-14	down	Molecular Function: SNARE binding (GO:0000149);; Molecular Function: SNAP receptor activity (GO:0005484);; Cellular Component: plasma membrane (GO:0005886);; Biological Process: intracellular protein transport (GO:0006886);; Biological Process: exocytosis (GO:0006887);; Biological Process: vesicle fusion (GO:0006906);; Cellular Component: endomembrane system (GO:0012505);; Cellular Component: int…	PREDICTED: syntaxin-125-like [Brassica rapa]
BraA08g031990.3C	0.012099	0.00911	0.009646	0.075873	0.034577	0.075039	0.015243	0.028732	0	21.9914	23.2826	22.4478	-4.24752	0.00852606	down	-12.6874	1.08e-31	down	Molecular Function: transmembrane receptor protein serine/threonine kinase activity (GO:0004675);; Molecular Function: ATP binding (GO:0005524);; Cellular Component: plasma membrane (GO:0005886);; Biological Process: protein phosphorylation (GO:0006468);; Biological Process: cell surface receptor signaling pathway (GO:0007166);; Cellular Component: integral component of membrane (GO:0016021);;	BnaC08g14430D [Brassica napus]
BraA08g033460.3C	0.420306	0.562648	0.425409	1.73502	1.17026	1.54381	0	0	0	0.210422	0.200631	0.388835	-1.62618	6.36e-08	down	-17.0603	3.35e-08	down	Molecular Function: nutrient reservoir activity (GO:0045735);;	PREDICTED: glutelin type-B 5-like [Brassica rapa]
BraA08g033660.3C	20.5442	18.5074	19.705	69.1549	69.1039	68.7011	0	0	0	1.26482	1.32014	1.21037	-1.75834	0	down	-19.6453	6.74e-17	down	Molecular Function: sugar:proton symporter activity (GO:0005351);; Molecular Function: glucose transmembrane transporter activity (GO:0005355);; Cellular Component: integral component of plasma membrane (GO:0005887);; Biological Process: pollen development (GO:0009555);; Biological Process: hexose transmembrane transport (GO:0035428);; Biological Process: glucose import (GO:0046323);;	PREDICTED: sugar transport protein 2 [Brassica rapa]
BraA08g034120.3C	0.356121	0.110117	0.26621	3.11756	4.41229	3.86046	0.904118	1.01125	0.80794	629.039	612.927	617.54	-4.99992	1.35e-11	down	-9.73777	0	down	Biological Process: polysaccharide catabolic process (GO:0000272);; Molecular Function: calcium ion binding (GO:0005509);;	PREDICTED: calmodulin-like protein 7 [Brassica rapa]
BraA08g035590.3C	1.37671	1.1861	0.727626	23.7165	24.8736	24.219	8.9281	9.19752	7.26983	5432.84	5417.38	5350.92	-4.3373	1.19e-272	down	-8.62783	0	down	Molecular Function: polygalacturonase activity (GO:0004650);; Cellular Component: extracellular region (GO:0005576);; Cellular Component: cell wall (GO:0005618);; Biological Process: carbohydrate metabolic process (GO:0005975);; Molecular Function: galacturan 1,4-alpha-galacturonidase activity (GO:0047911);; Biological Process: cell wall organization (GO:0071555);;	PREDICTED: exopolygalacturonase clone GBGE184-like [Brassica rapa]
BraA08g035680.3C	0.187509	0.277347	0.197077	2.18328	1.79789	2.1373	0.79141	0.541202	0.524381	5.68462	5.12667	5.80273	-3.0784	1.4e-27	down	-3.14702	7.21e-173	down	Molecular Function: iron ion binding (GO:0005506);; Cellular Component: cytoplasm (GO:0005737);; Biological Process: response to red or far red light (GO:0009639);; Biological Process: gibberellin biosynthetic process (GO:0009686);; Biological Process: gibberellin catabolic process (GO:0045487);; Molecular Function: C-19 gibberellin 2-beta-dioxygenase activity (GO:0052634);; Molecular Function: C…	PREDICTED: gibberellin 2-beta-dioxygenase 6-like [Brassica rapa]
BraA08g035740.3C	2.09718	2.02917	2.11713	5.04566	4.26332	4.14515	31.5912	32.1127	33.0572	141.514	144.1	140.496	-1.06884	6.52e-26	down	-2.20336	0	down	Molecular Function: DNA binding (GO:0003677);; Cellular Component: nucleus (GO:0005634);; Biological Process: regulation of transcription, DNA-templated (GO:0006355);;	protein LHY-like isoform X1 [Brassica napus]
BraA09g000680.3C	0.029256	0	0	0.255448	0.199473	0.287102	0	0.007412	0	0.251574	0.178827	0.374869	-4.52335	0.000314974	down	-5.75446	2.22e-07	down	Cellular Component: integral component of membrane (GO:0016021);;	PREDICTED: uncharacterized protein LOC103836932 [Brassica rapa]
BraA09g001090.3C	0.775911	0.573669	0.466577	5.64553	7.12445	4.9874	2.93955	1.85891	2.0607	924.637	930.625	926.613	-3.57921	9.68e-16	down	-8.72836	0	down	Biological Process: polysaccharide catabolic process (GO:0000272);; Molecular Function: calcium ion binding (GO:0005509);; Cellular Component: nucleus (GO:0005634);; Cellular Component: cytoplasm (GO:0005737);; Biological Process: response to cold (GO:0009409);;	PREDICTED: calmodulin-like protein 6 [Brassica rapa]
BraA09g001550.3C	0.057154	0.152129	0.053143	0.876631	0.46169	0.65742	0.120774	0.151921	0.072227	114.825	111.282	112.269	-2.72791	1.01e-07	down	-9.95258	0	down	Molecular Function: 1-phosphatidylinositol binding (GO:0005545);; Cellular Component: nucleus (GO:0005634);; Cellular Component: Golgi apparatus (GO:0005794);; Cellular Component: clathrin-coated pit (GO:0005905);; Biological Process: endocytosis (GO:0006897);; Cellular Component: clathrin-coated vesicle (GO:0030136);; Molecular Function: clathrin binding (GO:0030276);; Biological Process: clathr…	PREDICTED: putative clathrin assembly protein At4g02650 [Brassica rapa]
BraA09g001780.3C	0	0.2338	0.722214	2.51102	1.70961	3.04414	182.547	175.777	174.879	584.446	572.883	591.594	-3.22235	0.00337602	down	-1.77457	0	down	Biological Process: response to stress (GO:0006950);;	PREDICTED: protein SENESCENCE-ASSOCIATED GENE 21, mitochondrial-like [Brassica rapa]
BraA09g002550.3C	9.98665	10.5054	9.90997	28.9986	31.0344	29.4242	58.4291	58.9115	59.6908	350.822	343.053	347.152	-1.47278	4.76e-158	down	-2.62058	0	down	Cellular Component: nucleus (GO:0005634);;	PREDICTED: uncharacterized protein LOC103846655 [Brassica rapa]
BraA09g002720.3C	0.18048	0.048377	0.302861	1.18067	1.18349	0.78684	0.218705	0.315989	0.109116	131.365	134.137	130.923	-2.52354	0.00111002	down	-9.77266	6.2e-29	down	Cellular Component: cytoplasm (GO:0005737);;	PREDICTED: centrosome-associated protein CEP250 [Brassica rapa]
BraA09g003220.3C	0.113582	0.177263	0.069244	1.12124	1.30365	1.19117	0	0	0	0.163925	0.150438	0.185053	-3.33424	5.72e-41	down	-18.361	1.46e-12	down	Molecular Function: uracil phosphoribosyltransferase activity (GO:0004845);; Molecular Function: uridine kinase activity (GO:0004849);; Molecular Function: ATP binding (GO:0005524);; Molecular Function: GTP binding (GO:0005525);; Cellular Component: cytosol (GO:0005829);; Biological Process: pyrimidine nucleobase metabolic process (GO:0006206);; Cellular Component: chloroplast (GO:0009507);; Biol…	BnaA09g02050D [Brassica napus]
BraA09g003530.3C	0.043076	0.040114	0.065642	0.34877	0.309293	0.187074	0.063414	0	0	27.87	26.8378	28.4094	-2.44052	0.0041207	down	-10.4247	1.04e-44	down	Biological Process: pollen tube growth (GO:0009860);; Molecular Function: actin filament binding (GO:0051015);;	PREDICTED: uncharacterized protein LOC103837026 [Brassica rapa]
BraA09g003570.3C	0.348774	0.367463	0.070616	4.84066	5.54748	3.27828	1.92845	1.49058	1.16158	1076.38	1081.44	1082.12	-4.80732	8.21e-16	down	-9.46528	0	down	--	PREDICTED: uncharacterized protein LOC103837051 [Brassica rapa]
BraA09g005220.3C	0.206041	0.073618	0.063288	1.06821	1.09778	0.791822	0.484253	0.289437	0.384825	512.906	510.622	514.434	-2.97197	1.7e-10	down	-10.268	0	down	Molecular Function: enzyme inhibitor activity (GO:0004857);; Cellular Component: nucleus (GO:0005634);; Cellular Component: plant-type cell wall (GO:0009505);; Cellular Component: integral component of membrane (GO:0016021);; Molecular Function: pectinesterase activity (GO:0030599);; Biological Process: cell wall modification (GO:0042545);; Biological Process: negative regulation of catalytic act…	PREDICTED: putative pectinesterase/pectinesterase inhibitor 28 [Brassica rapa]
BraA09g005480.3C	0.410159	0.585199	0.761798	2.88392	4.32045	5.97799	1.06171	1.402	1.83877	873.546	891.866	896.599	-4.37847	3.6e-09	down	-8.75834	0	down	Molecular Function: manganese ion binding (GO:0030145);; Molecular Function: nutrient reservoir activity (GO:0045735);; Cellular Component: apoplast (GO:0048046);;	PREDICTED: probable germin-like protein subfamily 2 member 5 [Brassica rapa]
BraA09g005520.3C	0.244712	0.513313	0.462832	6.26543	4.75188	4.74073	1.82245	2.15975	2.08101	1575.85	1509.95	1724.24	-3.7142	1.37e-07	down	-9.54091	0	down	--	PREDICTED: uncharacterized protein LOC103837130 [Brassica rapa]
BraA09g006310.3C	0.607047	0.706368	0.461173	3.05645	3.54776	2.97814	3.44809	2.62401	2.88847	33.6689	33.94	34.2967	-2.35852	2.63e-27	down	-3.44576	0	down	Cellular Component: plasma membrane (GO:0005886);; Biological Process: chloride transport (GO:0006821);; Biological Process: cellular ion homeostasis (GO:0006873);; Molecular Function: voltage-gated anion channel activity (GO:0008308);; Biological Process: response to water deprivation (GO:0009414);; Biological Process: response to salt stress (GO:0009651);; Cellular Component: integral component…	PREDICTED: S-type anion channel SLAH3-like [Brassica rapa]
BraA09g006350.3C	0.991949	0.556095	1.22093	1.70928	1.88861	2.27571	2.45313	2.51484	2.72844	3.60264	4.90565	4.68384	-2.215	0.00273817	down	-1.38414	2.16e-06	down	--	PREDICTED: protein SRC2 [Brassica rapa]
BraA09g008250.3C	8.09147	9.6934	10.0721	22.5502	26.0826	23.2668	4.69764	3.67916	4.12183	29.6271	27.4866	33.4519	-1.30917	2.91e-50	down	-2.91943	1.59e-299	down	Cellular Component: mitochondrion (GO:0005739);;	PREDICTED: uncharacterized protein C6C3.02c-like [Brassica rapa]
BraA09g008430.3C	0.067565	0.070291	0.155251	0.801183	0.530466	0.698729	0.114894	0.413685	0.202936	147.289	147.123	147.24	-2.62617	1.45e-07	down	-9.37751	1.84e-185	down	Molecular Function: hydrolase activity, hydrolyzing O-glycosyl compounds (GO:0004553);; Cellular Component: plasma membrane (GO:0005886);; Biological Process: carbohydrate metabolic process (GO:0005975);; Cellular Component: integral component of membrane (GO:0016021);; Cellular Component: anchored component of membrane (GO:0031225);;	PREDICTED: glucan endo-1,3-beta-glucosidase 8-like [Brassica rapa]
BraA09g008510.3C	22.1856	21.7778	20.1211	94.1704	93.5182	94.7853	1.91472	1.99727	1.86774	4.05555	4.19661	4.16673	-2.10263	0	down	-1.18167	3.28e-144	down	Molecular Function: fatty-acyl-CoA binding (GO:0000062);; Biological Process: long-chain fatty acid metabolic process (GO:0001676);; Molecular Function: acyl-CoA dehydrogenase activity (GO:0003995);; Molecular Function: acyl-CoA oxidase activity (GO:0003997);; Cellular Component: nucleus (GO:0005634);; Cellular Component: peroxisome (GO:0005777);; Molecular Function: electron carrier activity (GO…	PREDICTED: acyl-coenzyme A oxidase 2, peroxisomal-like [Brassica rapa]
BraA09g009480.3C	0.02967	0	0	7.47118	7.22411	6.30302	0.059307	0.045043	0.053931	11.0119	10.0781	9.69949	-21.002	1.2e-17	down	-7.64665	9.55e-43	down	Molecular Function: calcium channel activity (GO:0005262);; Cellular Component: mitochondrial inner membrane (GO:0005743);; Cellular Component: chloroplast (GO:0009507);; Cellular Component: integral component of membrane (GO:0016021);; Biological Process: calcium ion transmembrane transport (GO:0070588);;	PREDICTED: calcium uniporter protein 3, mitochondrial-like [Brassica rapa]
BraA09g009990.3C	0.262888	0.15409	0.344129	2.09042	2.38261	1.03985	0.821499	0.842318	0.674096	416.913	419.071	425.143	-3.4521	8.66e-07	down	-10.5871	1.62e-20	down	--	BnaA09g08270D [Brassica napus]
BraA09g011130.3C	4.89243	6.71663	5.1843	297.917	314.578	310.315	5.71561	4.32798	5.65373	121.418	115.602	124.412	-6.38617	1.25e-08	down	-6.20412	2.87e-08	down	Biological Process: protein folding (GO:0006457);; Cellular Component: chloroplast (GO:0009507);;	PREDICTED: chaperone protein dnaJ 11, chloroplastic-like [Brassica rapa]
BraA09g011670.3C	0	0	0.371007	1.90406	1.57151	2.26842	0.908747	0.581614	0.651147	646.763	585.886	652.323	-3.58486	0.00123733	down	-10.1079	2.18e-190	down	--	uncharacterized protein LOC106374635 [Brassica napus]
BraA09g012240.3C	2.92984	2.47796	3.10405	5.47277	5.69371	6.23313	2.2111	2.09591	2.42685	71.0732	69.125	70.6387	-1.01772	3.32e-42	down	-5.01514	0	down	Cellular Component: nucleus (GO:0005634);;	PREDICTED: uncharacterized protein LOC103838002 [Brassica rapa]
BraA09g012360.3C	1.4868	1.10078	1.51607	3.41003	2.97761	3.17563	0.009093	0.026116	0.094448	0.247223	0.160749	0.280528	-1.16807	2.27e-23	down	-2.42144	1.33e-05	down	Cellular Component: mitochondrial inner membrane presequence translocase complex (GO:0005744);; Molecular Function: ATPase-coupled protein transmembrane transporter activity (GO:0015462);; Biological Process: protein import into mitochondrial matrix (GO:0030150);; Molecular Function: chaperone binding (GO:0051087);;	PREDICTED: mitochondrial import inner membrane translocase subunit TIM44-2-like [Brassica rapa]
BraA09g012720.3C	0	0	0	3.05778	3.31597	2.51853	0	0	0	0.105671	0.055911	0.142771	-19.7362	3.1e-13	down	-15.1622	0.00103218	down	Molecular Function: cysteine-type endopeptidase activity (GO:0004197);; Cellular Component: chloroplast (GO:0009507);; Biological Process: positive regulation of programmed cell death (GO:0043068);;	PREDICTED: metacaspase-5-like [Brassica rapa]
BraA09g012740.3C	0	0	0	10.1324	8.04424	9.18609	0	0	0	6.06609	6.61185	7.38586	-20.8901	3.37e-17	down	-20.5037	7.01e-20	down	Cellular Component: cytosol (GO:0005829);; Biological Process: cellular copper ion homeostasis (GO:0006878);; Molecular Function: zinc ion binding (GO:0008270);; Cellular Component: chloroplast stroma (GO:0009570);; Biological Process: intracellular copper ion transport (GO:0015680);; Molecular Function: superoxide dismutase copper chaperone activity (GO:0016532);; Biological Process: removal of …	PREDICTED: copper chaperone for superoxide dismutase, chloroplastic/cytosolic-like isoform X1 [Brassica rapa]
BraA09g012900.3C	8.66546	9.87998	8.44484	5.07838	4.71162	5.84607	4.62789	5.05991	5.02353	11.1861	11.5013	10.895	-2.50972	8.62e-28	down	-4.5182	4.15e-144	down	Cellular Component: nucleus (GO:0005634);; Biological Process: protein ubiquitination (GO:0016567);; Molecular Function: carbohydrate binding (GO:0030246);;	F-box protein PP2-A11-like [Brassica napus]
BraA09g014510.3C	0.154099	0.165688	0.100549	0.300648	0.430267	0.258299	0.022322	0.030454	0.053405	30.8105	31.4249	31.7812	-1.18762	0.00959858	down	-9.76979	2.45e-130	down	Biological Process: response to cadmium ion (GO:0046686);;	PREDICTED: protein NETWORKED 4B isoform X3 [Brassica rapa]
BraA09g014650.3C	0.594858	0.414624	0.622338	3.37252	4.44859	3.68524	0.071127	0.049872	0.03603	1.50861	1.85422	1.69676	-2.61743	4.06e-43	down	-4.85343	1.83e-73	down	Molecular Function: ATP binding (GO:0005524);; Cellular Component: nucleus (GO:0005634);; Cellular Component: plasma membrane (GO:0005886);; Molecular Function: microtubule-severing ATPase activity (GO:0008568);; Biological Process: cytoplasmic microtubule organization (GO:0031122);; Biological Process: pollen sperm cell differentiation (GO:0048235);;	PREDICTED: putative cell division cycle ATPase [Brassica rapa]
BraA09g014870.3C	0.023215	0.056679	0.045678	1.97352	2.69138	2.11436	0	0	0	0.260669	0.150597	0.197205	-6.13607	2.59e-22	down	-17.0951	2.26e-08	down	Molecular Function: ATP binding (GO:0005524);; Cellular Component: nucleus (GO:0005634);; Biological Process: signal transduction (GO:0007165);; Molecular Function: ADP binding (GO:0043531);; Biological Process: defense response to fungus (GO:0050832);;	PREDICTED: disease resistance protein RML1B-like [Brassica rapa]
BraA09g014980.3C	8.97791	8.2719	7.22173	22.0933	17.9795	17.0178	2.51248	2.54343	2.63933	5.81187	5.63111	6.1926	-1.17928	4e-19	down	-1.26012	5.39e-37	down	Molecular Function: ubiquitin-protein transferase activity (GO:0004842);; Cellular Component: integral component of peroxisomal membrane (GO:0005779);; Biological Process: protein monoubiquitination (GO:0006513);; Biological Process: fatty acid beta-oxidation (GO:0006635);; Molecular Function: protein C-terminus binding (GO:0008022);; Molecular Function: zinc ion binding (GO:0008270);; Biological…	PREDICTED: peroxisome biogenesis protein 12-like [Brassica rapa]
BraA09g015030.3C	0.038901	0.009304	0.018856	4.86679	4.95488	4.5459	0	0	0.009623	0.167023	0.070787	0.209795	-22.1744	7.59e-22	down	-17.1622	4.51e-08	down	Molecular Function: ATP binding (GO:0005524);; Biological Process: defense response (GO:0006952);; Biological Process: signal transduction (GO:0007165);; Molecular Function: ADP binding (GO:0043531);;	disease resistance protein RML1A-like isoform X3 [Brassica napus]
BraA09g015610.3C	0	0	0	2.11154	1.86235	2.03521	0	0	0	0.243592	0.242242	0.183628	-19.6096	6.21e-13	down	-16.4577	8.5e-07	down	--	BnaC08g21980D [Brassica napus]
BraA09g015710.3C	0.242607	0.39112	0.398829	0.973884	1.29914	1.10483	5.50791	5.27979	5.90389	27.3972	27.6137	26.2957	-1.64021	9.69e-11	down	-2.31832	0	down	Cellular Component: plant-type vacuole (GO:0000325);; Molecular Function: sucrose alpha-glucosidase activity (GO:0004575);; Biological Process: sucrose metabolic process (GO:0005985);; Biological Process: response to bacterium (GO:0009617);; Biological Process: abscisic acid-activated signaling pathway (GO:0009738);; Cellular Component: integral component of membrane (GO:0016021);; Biological Pro…	PREDICTED: acid beta-fructofuranosidase 3, vacuolar [Brassica rapa]
BraA09g016440.3C	5.37942	5.08073	5.596	4.10561	4.45238	3.71666	3.82274	4.22423	4.53552	0.904339	0.580891	0.680989	-3.4644	8.28e-06	down	-2.93287	2.07e-21	down	Cellular Component: mitochondrion (GO:0005739);; Molecular Function: transferase activity, transferring glycosyl groups (GO:0016757);;	PREDICTED: uncharacterized protein LOC103838453 isoform X1 [Brassica rapa]
BraA09g017020.3C	0.002399	0.087	0.095685	1.39816	1.02253	1.0641	0	0.033978	0	2.2049	2.31943	2.75105	-3.89808	2.32e-11	down	-7.34851	1.47e-16	down	Molecular Function: aldo-keto reductase (NADP) activity (GO:0004033);; Cellular Component: plasma membrane (GO:0005886);; Cellular Component: chloroplast envelope (GO:0009941);; Biological Process: oxidation-reduction process (GO:0055114);;	probable aldo-keto reductase 3 [Brassica napus]
BraA09g017550.3C	0.024592	0.061972	0.029536	0.581393	0.635422	0.719197	0.31377	0.120982	0.219476	0.213043	0.078798	0.241595	-3.27299	0.000742713	down	-1.76551	0.000868028	down	Biological Process: defense response (GO:0006952);; Molecular Function: ADP binding (GO:0043531);;	PREDICTED: probable disease resistance protein At1g59620 isoform X2 [Brassica rapa]
BraA09g017810.3C	0.135492	0	0	0.17438	0.382492	0.331145	0.09064	0	0	2.97311	2.69338	2.05187	-4.24752	0.00851417	down	-6.42605	6.52e-13	down	--	PREDICTED: F-box protein At1g31080-like [Brassica rapa]
BraA09g018170.3C	0.242486	0.081031	0.156245	3.63606	3.8089	3.84558	0.966668	1.16622	0.833432	725.249	719.49	702.332	-4.42996	2.09e-29	down	-10.2278	1.13e-56	down	Cellular Component: integral component of membrane (GO:0016021);;	PREDICTED: uncharacterized protein LOC103838632 [Brassica rapa]
BraA09g019060.3C	0.007764	0.018346	0.017747	0.277012	0.178754	0.29501	0	0.021166	0.003816	1.74414	1.57954	1.77725	-3.98486	4.44e-13	down	-7.62408	6.03e-59	down	Molecular Function: microfilament motor activity (GO:0000146);; Molecular Function: actin binding (GO:0003779);; Molecular Function: calmodulin binding (GO:0005516);; Molecular Function: ATP binding (GO:0005524);; Cellular Component: nucleus (GO:0005634);; Cellular Component: cytoplasm (GO:0005737);; Biological Process: actin filament organization (GO:0007015);; Biological Process: pollen tube gr…	myosin-11 [Brassica napus]
BraA09g019710.3C	0	0.010543	0.042161	0.308153	0.322001	0.169096	0.122973	0.113689	0.043622	47.1249	46.4386	44.8975	-4.10842	9.87e-05	down	-9.00485	2.39e-289	down	Cellular Component: cytoplasm (GO:0005737);; Biological Process: glycerol metabolic process (GO:0006071);; Molecular Function: glycerophosphodiester phosphodiesterase activity (GO:0008889);; Biological Process: cellular phosphate ion homeostasis (GO:0030643);; Biological Process: glycerophospholipid catabolic process (GO:0046475);;	PREDICTED: glycerophosphodiester phosphodiesterase GDPD3 [Brassica rapa]
BraA09g020770.3C	0.531296	0.386308	0.572203	1.87115	1.82749	1.79317	0.4523	0.254025	0.510477	304.338	303.245	306.872	-1.75275	1.16e-28	down	-9.55593	0	down	Molecular Function: nucleotide binding (GO:0000166);; Molecular Function: copper ion binding (GO:0005507);; Cellular Component: integral component of membrane (GO:0016021);; Molecular Function: cation-transporting ATPase activity (GO:0019829);; Biological Process: metal ion transport (GO:0030001);; Biological Process: cation transmembrane transport (GO:0098655);;	PREDICTED: copper-transporting ATPase RAN1-like [Brassica rapa]
BraA09g021540.3C	0.120291	0.107895	0.154059	1.70819	2.00361	1.71192	0.783482	0.510087	0.560511	327.434	331.367	334.953	-3.82781	4.01e-33	down	-9.07101	0	down	Cellular Component: extracellular space (GO:0005615);;	PREDICTED: pollen-specific protein-like At4g18596 [Brassica rapa]
BraA09g022450.3C	0.361061	0.212002	0.249279	3.62607	3.64305	4.17754	1.15183	1.70232	1.10221	903.17	902.432	905.336	-5.24366	6.14e-22	down	-9.48688	0	down	Molecular Function: peroxidase activity (GO:0004601);; Cellular Component: extracellular region (GO:0005576);; Biological Process: response to oxidative stress (GO:0006979);; Molecular Function: xylan 1,4-beta-xylosidase activity (GO:0009044);; Molecular Function: heme binding (GO:0020037);; Biological Process: hydrogen peroxide catabolic process (GO:0042744);; Molecular Function: metal ion bindi…	PREDICTED: peroxidase 65-like [Brassica rapa]
BraA09g023600.3C	0.340241	0.274588	0.54355	2.9673	3.01207	2.65412	0.855892	0.934657	1.17882	740.631	733.265	733.212	-2.76121	3.28e-24	down	-9.43993	0	down	Molecular Function: pectate lyase activity (GO:0030570);; Biological Process: pectin catabolic process (GO:0045490);; Molecular Function: metal ion binding (GO:0046872);;	pectate lyase-like protein 9 [Brassica rapa subsp. chinensis]
BraA09g024070.3C	0.708079	0.553958	0.49998	1.38355	1.20765	1.51695	0.460724	0.339139	0.190915	11.9655	11.4172	11.9635	-1.17816	1.79e-10	down	-5.15477	0	down	--	uncharacterized protein LOC106426983 [Brassica napus]
BraA09g024320.3C	0.032942	0.267371	0.106223	4.02937	4.21254	4.06414	1.03723	0.910454	0.947421	835.574	834.888	821.549	-4.81435	1.78e-43	down	-9.71511	0	down	Molecular Function: hydrolase activity, acting on ester bonds (GO:0016788);;	PREDICTED: GDSL esterase/lipase At2g03980-like [Brassica rapa]
BraA09g024820.3C	2.65891	2.41474	2.90727	6.48164	6.51065	5.9181	0.004607	0	0	0.256427	0.22199	0.285787	-1.22239	5.49e-26	down	-5.24751	1.42e-06	down	Molecular Function: translation initiation factor activity (GO:0003743);; Biological Process: translational initiation (GO:0006413);;	PREDICTED: eukaryotic translation initiation factor 2 subunit beta-like [Brassica rapa]
BraA09g024880.3C	3.03985	2.67637	3.21171	7.02232	6.7105	6.61371	3.33499	3.9549	2.85851	206.396	209.891	204.398	-1.19205	1.06e-32	down	-5.97367	0	down	Molecular Function: GTPase activator activity (GO:0005096);; Cellular Component: nucleus (GO:0005634);; Biological Process: pollen development (GO:0009555);; Biological Process: positive regulation of GTPase activity (GO:0043547);; Molecular Function: metal ion binding (GO:0046872);;	PREDICTED: probable ADP-ribosylation factor GTPase-activating protein AGD13 [Brassica rapa]
BraA09g025790.3C	0	0.032303	0	0.091724	0.13561	0.09957	0	0	0	0.123364	0.230084	0.044125	-15.9507	0.00150848	down	-16.2263	1.91e-05	down	--	PREDICTED: uncharacterized protein
BraA09g025910.3C	33.6617	30.9841	30.1198	91.5114	95.9869	98.1216	0.211167	0.371153	0.251645	2.27796	0.73977	1.45053	-1.53448	3.08e-164	down	-2.70041	2.82e-07	down	Cellular Component: mitochondrion (GO:0005739);;	PREDICTED: uncharacterized protein LOC103839843 [Brassica rapa]
BraA09g026000.3C	1.60444	1.64007	1.52095	10.0598	8.78709	9.4109	0.21584	0.542645	0.351791	60.4176	55.5736	60.9163	-2.45578	4.07e-80	down	-7.28244	0	down	Molecular Function: structural molecule activity (GO:0005198);; Molecular Function: protein binding (GO:0005515);; Cellular Component: nucleus (GO:0005634);; Biological Process: response to cold (GO:0009409);; Cellular Component: chloroplast thylakoid membrane (GO:0009535);; Biological Process: response to abscisic acid (GO:0009737);; Biological Process: photoinhibition (GO:0010205);; Cellular Co…	PREDICTED: probable plastid-lipid-associated protein 1, chloroplastic [Brassica rapa]
BraA09g026650.3C	0.072504	0.046721	0.065572	0.39256	0.341668	0.504558	0	0	0	0.278629	0.202692	0.290041	-2.63629	9.45e-09	down	-18.2419	5.13e-12	down	Molecular Function: transcription factor activity, sequence-specific DNA binding (GO:0003700);; Molecular Function: protein binding (GO:0005515);; Cellular Component: nucleus (GO:0005634);; Cellular Component: cytoplasm (GO:0005737);; Biological Process: regulation of transcription, DNA-templated (GO:0006355);; Biological Process: vernalization response (GO:0010048);; Biological Process: maintena…	PREDICTED: agamous-like MADS-box protein AGL14 [Brassica rapa]
BraA09g027120.3C	0.613184	0.633717	0.845495	2.07447	1.77609	1.71023	0.672246	0.497583	0.566683	7.03192	7.52172	7.46099	-1.29956	1.04e-12	down	-3.71183	0	down	Cellular Component: integral component of membrane (GO:0016021);;	BnaC02g44400D [Brassica napus]
BraA09g029220.3C	0.468087	0.452307	0.582371	2.10829	2.77391	2.54123	0.220958	0.284209	0.179998	2.19174	1.73495	1.68805	-2.2062	1.33e-20	down	-3.89884	6.18e-07	down	Cellular Component: nucleus (GO:0005634);; Molecular Function: electron carrier activity (GO:0009055);; Molecular Function: protein disulfide oxidoreductase activity (GO:0015035);; Biological Process: intracellular signal transduction (GO:0035556);; Biological Process: cell redox homeostasis (GO:0045454);; Biological Process: oxidation-reduction process (GO:0055114);;	PREDICTED: uncharacterized protein LOC103838797 isoform X1 [Brassica rapa]
BraA09g034240.3C	0.088604	0.159392	0.063698	0.758308	0.76402	0.60737	0.043355	0	0.011175	0.533024	0.191539	0.362298	-2.74249	5.4e-10	down	-4.59981	1.04e-09	down	Cellular Component: nucleus (GO:0005634);;	PREDICTED: uncharacterized protein LOC103840306 [Brassica rapa]
BraA09g034740.3C	3.84538	2.9211	4.02279	8.89087	9.01513	9.75073	0.088972	0.016017	0.038821	2.96894	3.10007	3.18786	-1.36773	1.32e-33	down	-5.69028	4.15e-54	down	Cellular Component: nucleus (GO:0005634);;	putative hydrolase C777.06c [Brassica napus]
BraA09g035740.3C	0.060338	0.158059	0.093708	1.24856	0.812682	0.97215	0.698685	0.390112	0.588711	405.727	406.211	401.146	-3.59986	1.07e-06	down	-9.59308	0	down	Cellular Component: extracellular space (GO:0005615);; Cellular Component: apoplast (GO:0048046);;	pollen-specific protein-like At4g18596 [Brassica napus]
BraA09g036450.3C	0	0	0	2.60288	3.63552	3.35419	1.04729	1.18802	1.21148	714.554	750.381	763.567	-18.1622	2.36e-08	down	-9.67718	0	down	Molecular Function: signal transducer activity (GO:0004871);; Biological Process: cell-cell signaling (GO:0007267);; Cellular Component: plasmodesma (GO:0009506);; Biological Process: calcium-mediated signaling (GO:0019722);; Cellular Component: apoplast (GO:0048046);;	PREDICTED: protein RALF-like 4 [Brassica rapa]
BraA09g037270.3C	8.73768	8.13126	7.59202	33.2048	30.3836	33.384	0.028443	0	0	0.110659	0.05899	0.090738	-1.88093	2.65e-178	down	-3.32173	0.000566027	down	Biological Process: amino acid transmembrane transport (GO:0003333);; Cellular Component: plasma membrane (GO:0005886);; Molecular Function: acidic amino acid transmembrane transporter activity (GO:0015172);; Molecular Function: neutral amino acid transmembrane transporter activity (GO:0015175);; Molecular Function: symporter activity (GO:0015293);; Biological Process: neutral amino acid transpor…	PREDICTED: lysine histidine transporter 2-like [Brassica rapa]
BraA09g037370.3C	0.099645	0.261953	0	5.99237	6.73669	6.8832	1.55559	2.11369	1.48377	1016.68	1013.3	1028.04	-5.2927	1.64e-13	down	-9.14574	0	down	--	PREDICTED: uncharacterized protein
BraA09g038430.3C	1.66768	1.59142	1.4161	34.3401	35.5433	36.547	7.21516	7.02122	6.54854	27.6342	29.481	30.6866	-4.37977	0	down	-2.14099	0	down	--	PREDICTED: uncharacterized protein LOC103840625 [Brassica rapa]
BraA09g039590.3C	0	0.041801	0.032287	0.776818	0.694118	0.868573	0.123661	0.201862	0.325103	209.135	207.097	206.322	-4.82921	3.76e-14	down	-10.0096	0	down	Molecular Function: protein serine/threonine kinase activity (GO:0004674);; Molecular Function: ATP binding (GO:0005524);; Biological Process: protein phosphorylation (GO:0006468);; Cellular Component: integral component of membrane (GO:0016021);;	BnaA09g30960D [Brassica napus]
BraA09g039750.3C	0	0.039801	0	0.627046	0.522007	0.57185	0.108198	0.194542	0.1925	102.896	100.526	104.809	-5.52314	0.000434644	down	-12.1379	2.41e-115	down	Cellular Component: chloroplast (GO:0009507);; Biological Process: negative regulation of catalytic activity (GO:0043086);; Molecular Function: pectinesterase inhibitor activity (GO:0046910);;	pectinesterase inhibitor 1-like isoform X1 [Brassica napus]
BraA09g040860.3C	2.1625	1.76059	1.95871	4.41522	2.97046	4.24587	0.424836	0.384352	0.343896	2.73498	2.80457	2.51514	-1.42393	0.00629235	down	-4.15647	3.99e-24	down	Cellular Component: nucleus (GO:0005634);;	PREDICTED: uncharacterized protein LOC103869077 [Brassica rapa]
BraA09g042200.3C	1.02114	1.15819	1.11019	10.1201	12.0065	12.9985	0.602972	0.516739	0.732881	0.45249	0.770314	0.635859	-4.02718	0.000446754	down	-5.83246	3.76e-06	down	Biological Process: response to molecule of bacterial origin (GO:0002237);; Molecular Function: ATP binding (GO:0005524);; Cellular Component: mitochondrial outer membrane (GO:0005741);; Cellular Component: plasma membrane (GO:0005886);; Biological Process: response to UV (GO:0009411);; Biological Process: plant-type hypersensitive response (GO:0009626);; Biological Process: salicylic acid mediat…	PREDICTED: protein HYPER-SENSITIVITY-RELATED 4 [Brassica rapa]
BraA09g042810.3C	0.289259	0.298666	0.370353	1.69621	1.7032	0.982155	6.689	7.23378	7.06145	18.6756	17.4346	16.865	-2.11894	5.31e-12	down	-1.3942	0	down	--	PREDICTED: mucin-5AC [Brassica rapa]
BraA09g043130.3C	0.133412	0.042767	0	0.525253	0.873646	0.800996	0.03208	0	0.034728	0.066396	0.086124	0.10741	-3.52353	1.88e-06	down	-1.58491	0.00479121	down	--	BnaAnng17160D [Brassica napus]
BraA09g043880.3C	47.5079	55.7708	50.056	156.797	160.158	164.491	136.066	139.473	141.412	278.115	284.56	276.879	-1.59808	4.16e-258	down	-1.0691	0	down	Molecular Function: DNA binding (GO:0003677);; Molecular Function: zinc ion binding (GO:0008270);;	PREDICTED: zinc finger A20 and AN1 domain-containing stress-associated protein 6 [Brassica rapa]
BraA09g045610.3C	0.254935	0.249211	0.136191	0.979885	0.876058	0.790591	0.398545	0.346844	0.372535	259.883	257.338	261.169	-2	2.01e-13	down	-9.41138	0	down	Biological Process: signal transduction (GO:0007165);; Molecular Function: phosphatidylinositol binding (GO:0035091);;	PREDICTED: protein ENHANCED DISEASE RESISTANCE 2-like [Brassica rapa]
BraA09g046110.3C	0.020359	0.028427	0	0.050983	0.151938	0.108389	0	0	0	1.93443	2.09553	2.28926	-4.32152	0.00771029	down	-20.4375	1.06e-19	down	Cellular Component: endoplasmic reticulum (GO:0005783);; Cellular Component: Golgi apparatus (GO:0005794);; Cellular Component: cytosol (GO:0005829);; Molecular Function: acylglycerol lipase activity (GO:0047372);;	PREDICTED: caffeoylshikimate esterase [Brassica rapa]
BraA09g046670.3C	0.468358	0.433098	0.417081	0.927035	1.2758	1.10651	0.453247	0.412113	0.331866	0.79541	1.03055	0.753749	-1.25956	3.49e-07	down	-1.08926	5.05e-16	down	Molecular Function: phosphatidylinositol phospholipase C activity (GO:0004435);; Molecular Function: signal transducer activity (GO:0004871);; Cellular Component: intracellular (GO:0005622);; Cellular Component: plasma membrane (GO:0005886);; Biological Process: lipid catabolic process (GO:0016042);; Biological Process: intracellular signal transduction (GO:0035556);;	PREDICTED: phosphoinositide phospholipase C 7 [Brassica rapa]
BraA09g048290.3C	0	0.193145	0.357212	6.64642	7.0117	5.49727	1.76268	1.79289	1.04997	781.956	788.017	874.193	-5.08732	1.09e-07	down	-8.95864	3.83e-300	down	--	PREDICTED: uncharacterized protein
BraA09g049370.3C	16.3695	18.2813	16.0656	44.3297	40.6228	40.0707	0.044022	0	0.044183	1.79924	2.22856	2.18984	-1.2059	2.15e-103	down	-7.00541	2.88e-15	down	Molecular Function: ribokinase activity (GO:0004747);; Molecular Function: ATP binding (GO:0005524);; Cellular Component: cytoplasm (GO:0005737);; Biological Process: D-ribose metabolic process (GO:0006014);; Molecular Function: fructokinase activity (GO:0008865);; Biological Process: starch biosynthetic process (GO:0019252);; Biological Process: carbohydrate phosphorylation (GO:0046835);;	PREDICTED: probable fructokinase-4 [Brassica rapa]
BraA09g049950.3C	0.035559	0.103745	0.06941	3.99497	3.53659	3.93359	0	0	0.003329	0.025909	0.067895	0.147912	-5.66926	7.72e-58	down	-4.39191	0.00048467	down	Cellular Component: nucleus (GO:0005634);; Biological Process: carbohydrate metabolic process (GO:0005975);; Molecular Function: beta-glucosidase activity (GO:0008422);; Biological Process: response to salt stress (GO:0009651);; Biological Process: response to hormone (GO:0009725);; Biological Process: glucosinolate catabolic process (GO:0019762);; Molecular Function: scopolin beta-glucosidase ac…	PREDICTED: beta-glucosidase 27 [Brassica rapa]
BraA09g050040.3C	5.14868	6.6688	4.4605	10.5803	12.9273	12.2207	0.461453	0.673409	0.255115	1.17794	0.984878	0.307941	-1.04285	9.66e-09	down	-1.71047	0.00286848	down	--	PREDICTED: uncharacterized protein LOC103841873 [Brassica rapa]
BraA09g050400.3C	1.39172	1.08759	1.26765	2.19452	2.69369	3.2206	0	0	0	0.420635	0.212749	0.30321	-1.078	2.37e-05	down	-16.5101	1.02e-06	down	Cellular Component: nucleus (GO:0005634);; Biological Process: lateral root development (GO:0048527);;	uncharacterized protein LOC106414701 [Brassica napus]
BraA09g050650.3C	0.052349	0.038248	0.064941	0.120083	0.099573	0.153649	0.005366	0	0.005422	3.22687	3.2888	3.07773	-1.23703	0.00112001	down	-9.83752	1.8e-53	down	--	PREDICTED: BEACH domain-containing protein C1-like [Brassica rapa]
BraA09g050710.3C	0.889861	0.574291	0.580535	1.86916	1.76398	1.68241	0.346111	0.339766	0.421665	208.903	215.246	212.248	-1.40905	3.07e-10	down	-9.28977	0	down	Molecular Function: protein serine/threonine kinase activity (GO:0004674);; Molecular Function: ATP binding (GO:0005524);; Cellular Component: nucleus (GO:0005634);; Cellular Component: cytosol (GO:0005829);; Biological Process: protein autophosphorylation (GO:0046777);;	PREDICTED: shaggy-related protein kinase beta isoform X2 [Brassica rapa]
BraA09g050830.3C	5.93328	5.51104	6.63575	13.5184	13.6589	13.5652	20.8222	20.2507	18.8495	43.5751	41.8543	44.6458	-1.19726	1.21e-32	down	-1.18002	1.47e-301	down	Cellular Component: vacuole (GO:0005773);; Cellular Component: plasma membrane (GO:0005886);; Cellular Component: plasmodesma (GO:0009506);;	PREDICTED: uncharacterized protein At3g61260 [Brassica rapa]
BraA09g051660.3C	1.02136	1.49032	1.07597	6.50849	6.63628	5.91646	3.25025	3.07521	3.17081	4286.68	4296.28	4226.95	-2.31611	1.5e-47	down	-10.3184	0	down	Cellular Component: extracellular region (GO:0005576);; Cellular Component: plant-type cell wall (GO:0009505);; Cellular Component: integral component of membrane (GO:0016021);; Molecular Function: pectinesterase activity (GO:0030599);; Biological Process: cell wall modification (GO:0042545);; Biological Process: negative regulation of catalytic activity (GO:0043086);; Molecular Function: asparty…	PREDICTED: probable pectinesterase/pectinesterase inhibitor [Brassica rapa]
BraA09g051930.3C	0.070967	0.092727	0.367949	3.28344	2.25558	2.31677	1.01768	0.222623	0.735527	517.732	510.873	546.026	-3.70037	4.85e-06	down	-9.57471	2.44e-261	down	--	PREDICTED: uncharacterized protein LOC103842070 [Brassica rapa]
BraA09g053570.3C	1.37083	1.48967	1.65368	3.25966	3.33727	3.56332	0.01903	0.036046	0.018426	0.058752	0.077694	0.062735	-1.13166	3.03e-25	down	-1.87442	0.00131629	down	Molecular Function: voltage-gated potassium channel activity (GO:0005249);; Molecular Function: calmodulin binding (GO:0005516);; Cellular Component: integral component of plasma membrane (GO:0005887);; Molecular Function: cAMP binding (GO:0030552);; Molecular Function: cGMP binding (GO:0030553);; Biological Process: regulation of membrane potential (GO:0042391);; Biological Process: potassium io…	PREDICTED: probable cyclic nucleotide-gated ion channel 14 [Brassica rapa]
BraA09g053730.3C	0.241248	0.174685	0.143379	2.61778	2.32549	2.34756	0.819284	0.733382	0.784831	519.714	519.943	524.003	-3.77258	2.5e-60	down	-9.50387	0	down	Molecular Function: protein kinase activity (GO:0004672);; Molecular Function: ATP binding (GO:0005524);; Cellular Component: plasma membrane (GO:0005886);; Biological Process: protein phosphorylation (GO:0006468);; Biological Process: response to stress (GO:0006950);; Molecular Function: hydrolase activity (GO:0016787);;	PREDICTED: U-box domain-containing protein 52-like isoform X1 [Brassica rapa]
BraA09g053770.3C	0.105886	0	0.043348	0.049306	0.158059	0.188166	0.052023	0.024845	0.099695	49.0344	49.9965	47.9754	-15.6097	0.00675763	down	-9.2734	1.74e-83	down	Cellular Component: extracellular region (GO:0005576);; Biological Process: proteolysis (GO:0006508);; Molecular Function: serine-type peptidase activity (GO:0008236);;	PREDICTED: protein ABHD17B-like [Brassica rapa]
BraA09g054190.3C	0.235336	0.282666	0.20279	1.41915	1.12669	1.69526	3.34387	4.33643	3.89399	53.9996	59.1261	55.3836	-3.61461	0.000194909	down	-3.88087	2.99e-295	down	Cellular Component: cytoplasm (GO:0005737);; Biological Process: polyamine biosynthetic process (GO:0006596);; Biological Process: spermidine metabolic process (GO:0008216);; Molecular Function: spermidine:sinapoyl CoA N-acyltransferase activity (GO:0080072);; Molecular Function: sinapoyl spermidine:sinapoyl CoA N-acyltransferase activity (GO:0080089);;	PREDICTED: spermidine sinapoyl-CoA acyltransferase-like [Brassica rapa]
BraA09g054280.3C	1.53727	1.2689	1.28976	4.85256	5.77536	6.28328	0.010469	0	0.083704	9.29945	9.37437	9.6631	-1.93792	5.52e-49	down	-8.428	3.49e-11	down	Molecular Function: nucleotide binding (GO:0000166);; Molecular Function: mRNA binding (GO:0003729);; Molecular Function: translation initiation factor activity (GO:0003743);; Molecular Function: protein binding (GO:0005515);; Cellular Component: nucleus (GO:0005634);; Cellular Component: cytosol (GO:0005829);; Biological Process: regulation of translation (GO:0006417);; Biological Process: viral…	PREDICTED: polyadenylate-binding protein 4-like [Brassica rapa]
BraA09g054790.3C	5.55084	5.21767	5.5274	10.5618	9.77079	9.93158	1.16347	1.09506	1.37165	6.96936	7.45144	7.15466	-1.00238	1.61e-44	down	-2.56698	1.82e-224	down	Molecular Function: zinc ion binding (GO:0008270);; Molecular Function: histone binding (GO:0042393);;	PREDICTED: E3 ubiquitin-protein ligase ORTHRUS 2-like [Brassica rapa]
BraA09g057800.3C	1.99755	1.9141	1.85748	0.292771	0.390945	0.417025	0.022654	0.013881	0.012078	0.274723	0.171224	0.260354	-2.45941	0.00648719	down	-3.32187	3.7e-05	down	--	PREDICTED: uncharacterized protein LOC106344794 [Brassica oleracea var. oleracea]
BraA09g058230.3C	50.2425	50.2551	53.1762	222.782	225.154	218.572	9.04829	9.31939	6.61251	18.0266	15.0292	15.2022	-2.04543	0	down	-1.00468	1.83e-51	down	Cellular Component: cytoplasm (GO:0005737);; Biological Process: auxin-activated signaling pathway (GO:0009734);; Biological Process: positive gravitropism (GO:0009958);; Cellular Component: integral component of membrane (GO:0016021);; Biological Process: cell growth (GO:0016049);; Biological Process: regulation of growth (GO:0040008);; Biological Process: auxin transport (GO:0060918);; Biologic…	PREDICTED: auxin-responsive protein SAUR41-like [Brassica rapa]
BraA09g058710.3C	0.010835	0.052626	0.044195	0.100626	0.142814	0.12166	0.007027	0.0134	0.003479	0.031359	0.013792	0.04098	-1.53604	0.00732435	down	-1.99995	0.00140884	down	Cellular Component: nucleus (GO:0005634);; Biological Process: rRNA processing (GO:0006364);; Cellular Component: plasmodesma (GO:0009506);;	uncharacterized protein LOC106363114 [Brassica napus]
BraA09g058910.3C	2.16602	2.5034	2.26347	58.8889	55.5365	55.5363	0.990644	1.39963	1.12713	2.89974	2.12121	2.72087	-4.90013	3.54e-08	down	-1.16438	1.85e-23	down	Cellular Component: cytosol (GO:0005829);; Biological Process: glutamine metabolic process (GO:0006541);; Molecular Function: transferase activity (GO:0016740);; Molecular Function: hydrolase activity (GO:0016787);; Biological Process: regulation of secondary shoot formation (GO:2000032);;	PREDICTED: LOW QUALITY PROTEIN: uncharacterized protein LOC103842924 [Brassica rapa]
BraA09g059390.3C	0.063247	0.183	0.027942	0.706768	1.43339	1.1017	0.356508	0.420385	0.458977	348.047	342.719	344.504	-3.49396	5.94e-09	down	-9.86999	0	down	Cellular Component: extracellular region (GO:0005576);; Biological Process: plant-type cell wall organization (GO:0009664);; Molecular Function: pectate lyase activity (GO:0030570);; Biological Process: pectin catabolic process (GO:0045490);; Molecular Function: metal ion binding (GO:0046872);;	PREDICTED: probable pectate lyase 3 [Brassica rapa]
BraA09g059790.3C	0.228116	0.074857	0.058416	1.67534	1.88675	1.71386	0.748886	1.05318	0.675594	452.487	457.549	444.067	-3.62147	9.82e-20	down	-9.06687	0	down	Cellular Component: mitochondrion (GO:0005739);;	PREDICTED: uncharacterized protein LOC103843013 [Brassica rapa]
BraA09g061410.3C	0.795792	1.03608	0.946231	2.60068	3.73518	2.81425	0.810485	1.13202	0.781115	490.555	491.637	483.546	-1.61297	1.43e-09	down	-9.13021	0	down	Molecular Function: SNARE binding (GO:0000149);; Molecular Function: SNAP receptor activity (GO:0005484);; Cellular Component: plasma membrane (GO:0005886);; Biological Process: intracellular protein transport (GO:0006886);; Biological Process: exocytosis (GO:0006887);; Biological Process: vesicle fusion (GO:0006906);; Cellular Component: endomembrane system (GO:0012505);; Cellular Component: int…	syntaxin-125 [Brassica napus]
BraA09g061540.3C	1.28246	0.947727	0.513891	12.3233	11.9894	10.5842	3.34583	3.52166	3.56338	2101.07	2117.7	2070.69	-3.48062	1.83e-33	down	-9.24245	0	down	Biological Process: pollen tube growth (GO:0009860);; Biological Process: negative regulation of catalytic activity (GO:0043086);; Molecular Function: pectinesterase inhibitor activity (GO:0046910);;	PREDICTED: uncharacterized protein LOC103843263 [Brassica rapa]
[truncated: 39,887 more rows]

## Sheet: Table S4
Table S4 GO enrichment analysis of differentially expressed mRNAs based on biological process
ID	Description	GeneRatio	BackgroundRatio	Enrich factor	P-value	Gene ID
[truncated: 740 more rows]

## Sheet: Table S5
Table S5 The identification of lncRNA-mRNA modules
DE-LncRNA		Predicted target gene	DE-mRNA
[truncated: 16 more rows]
